# Supplementary material for: New species of Habronattus and Pellenes jumping spiders (Araneae, Salticidae, Harmochirina)
Source: Zookeys. 2017 Jan 17;(646):45–72. doi: 10.3897/zookeys.646.10787 (PMC5299439; doi:10.3897/zookeys.646.10787)
Supplement: XML Treatment for Habronattus aestus [file zookeys.646.10787-treatment2.xml]

<!DOCTYPE tp:taxon-treatment
  PUBLIC "-//TaxonX//DTD Taxonomic Treatment Publishing DTD v0 20100105//EN" "tax-treatment-NSO.dtd">
<tp:taxon-treatment xmlns:tp="http://www.plazi.org/taxpub"><tp:treatment-meta><kwd-group><label>Taxon classification</label><kwd><named-content content-type="kingdom">Animalia</named-content></kwd><kwd><named-content content-type="order">Araneae</named-content></kwd><kwd><named-content content-type="family">Salticidae</named-content></kwd></kwd-group><mixed-citation publication-type="journal"><person-group><name><surname>Maddison</surname><given-names>Wayne P.</given-names></name></person-group><article-title>New species of <italic><tp:taxon-name><tp:taxon-name-part taxon-name-part-type="genus">Habronattus</tp:taxon-name-part></tp:taxon-name></italic> and <italic><tp:taxon-name><tp:taxon-name-part taxon-name-part-type="genus">Pellenes</tp:taxon-name-part></tp:taxon-name></italic> jumping spiders (<tp:taxon-name><tp:taxon-name-part taxon-name-part-type="order">Araneae</tp:taxon-name-part></tp:taxon-name>, <tp:taxon-name><tp:taxon-name-part taxon-name-part-type="family">Salticidae</tp:taxon-name-part></tp:taxon-name>, <tp:taxon-name><tp:taxon-name-part taxon-name-part-type="subtribe">Harmochirina</tp:taxon-name-part></tp:taxon-name>)</article-title><source>Zookeys</source><day>17</day><month>1</month><year>2017</year><volume>2017</volume><issue>646</issue><fpage>45</fpage><lpage>72</lpage><pub-id pub-id-type="doi">10.3897/zookeys.646.10787</pub-id></mixed-citation></tp:treatment-meta><tp:nomenclature><tp:taxon-name>
            <tp:taxon-name-part taxon-name-part-type="genus">Habronattus</tp:taxon-name-part>
            <tp:taxon-name-part taxon-name-part-type="species">aestus</tp:taxon-name-part>
            <object-id xmlns:xlink="http://www.w3.org/1999/xlink" content-type="zoobank" xlink:type="simple">http://zoobank.org/43D988D1-AA30-45F6-8A90-15D67B59EAA7</object-id>
          </tp:taxon-name><tp:taxon-authority>Maddison</tp:taxon-authority><tp:taxon-status xmlns:xlink="http://www.w3.org/1999/xlink" xlink:type="simple">sp. n.</tp:taxon-status><xref ref-type="fig" rid="F1">Figs 1–12</xref></tp:nomenclature><tp:treatment-sec sec-type="Holotype" id="SECID0EFIAE"><title>Holotype.</title><p>Male in CNAN-<named-content xmlns:xlink="http://www.w3.org/1999/xlink" content-type="dwc:institutional_code" xlink:type="simple">IBUNAM</named-content>, with data: México: Sonora: Puerto Peñasco, Estero Morúa, 31.30°N 113.46-113.48°W, 22–23 February 2003, W. Maddison, WPM#03-001.</p></tp:treatment-sec><tp:treatment-sec sec-type="Paratypes" id="SECID0EUIAE"><title>Paratypes.</title><p>(3 ♂♂ 3♀♀): Same data as holotype (1♂ in <named-content xmlns:xlink="http://www.w3.org/1999/xlink" content-type="dwc:institutional_code" xlink:type="simple">UBC</named-content>-SEM, 1♂ in <named-content xmlns:xlink="http://www.w3.org/1999/xlink" content-type="dwc:institutional_code" xlink:type="simple">AMNH</named-content>). México: Sonora: Puerto Peñasco, Estero Cerro Prieto, <named-content xmlns:xlink="http://www.w3.org/1999/xlink" content-type="dwc:verbatimCoordinates" xlink:type="simple"><named-content content-type="geo-json" specific-use="{&#34;type&#34;:&#34;Point&#34;,&#34;coordinates&#34;:[-113.626000,31.418000]}" id="NCID0EUJAE" xlink:type="simple">31.418°N 113.626°W</named-content></named-content>, 1 m elev., 18 August 2013, W. Maddison &amp; A. Meza López, WPM#13-086 (1♂ [specimen AZS13-7854, Figs <xref ref-type="fig" rid="F1">5–7</xref>] 2♀♀ in <named-content xmlns:xlink="http://www.w3.org/1999/xlink" content-type="dwc:institutional_code" xlink:type="simple">UBC</named-content>-SEM, 1 ♀ in <named-content xmlns:xlink="http://www.w3.org/1999/xlink" content-type="dwc:institutional_code" xlink:type="simple">AMNH</named-content>).</p><fig id="F1" position="float" orientation="portrait"><label>Figures 1–12.</label><caption><p>
          <italic><tp:taxon-name><tp:taxon-name-part taxon-name-part-type="genus">Habronattus</tp:taxon-name-part> <tp:taxon-name-part taxon-name-part-type="species">aestus</tp:taxon-name-part></tp:taxon-name></italic> sp. n. <bold>1</bold> Left male palp, ventral view (holotype) <bold>2</bold> Same, retrolateral view of palp tibia <bold>3</bold> Epigynum, ventral view (paratype described) <bold>4</bold> Epigynum, cleared, dorsal view, same female <bold>5–7</bold> Male AZS13-7854 (paratype) <bold>8</bold> Female AZS13-7889 <bold>9–10</bold> Female AZS13-7885 <bold>11</bold> Female AZS13-7874 <bold>12</bold> Juvenile AZS13-8283. All specimens are from Estero Cerro Prieto (WPM#13-086) except holotype, from Estero Morúa (WPM#03-001). Figures 5–12 are copyright © 2015 W. P. Maddison, released under a Creative Commons Attribution (CC-BY) 3.0 license.</p></caption><graphic xmlns:xlink="http://www.w3.org/1999/xlink" xlink:href="zookeys-646-045-g001.jpg" position="float" orientation="portrait" xlink:type="simple" id="oo_118461.jpg"/></fig></tp:treatment-sec><tp:treatment-sec sec-type="etymology" id="SECID0EBMAE"><title>Etymology.</title><p>From the Latin, in reference to the tides and the heat of its habitat.</p></tp:treatment-sec><tp:treatment-sec sec-type="diagnosis" id="SECID0EGMAE"><title>Diagnosis.</title><p>This species can be placed in the <italic><tp:taxon-name><tp:taxon-name-part taxon-name-part-type="species">americanus</tp:taxon-name-part></tp:taxon-name></italic> group by male ornamentation (shelf of projecting setae under the <abbrev xmlns:xlink="http://www.w3.org/1999/xlink" xlink:title="anterior median eyes" id="ABBRID0EVMAE" xlink:type="simple">AME</abbrev>, Fig. <xref ref-type="fig" rid="F1">7</xref>; darkened first tarsus, Fig. <xref ref-type="fig" rid="F1">6</xref>) and the relatively short and pointed terminal apophysis (<abbrev xmlns:xlink="http://www.w3.org/1999/xlink" xlink:title="terminal apophysis" id="ABBRID0EBNAE" xlink:type="simple">TmA</abbrev>) arising at about 120°. However, unlike other members of the group (<xref ref-type="bibr" rid="B6">Griswold 1987</xref>, figures 184–186), the <abbrev xmlns:xlink="http://www.w3.org/1999/xlink" xlink:title="terminal apophysis" id="ABBRID0EJNAE" xlink:type="simple">TmA</abbrev> of <italic><tp:taxon-name><tp:taxon-name-part taxon-name-part-type="genus">Habronattus</tp:taxon-name-part> <tp:taxon-name-part taxon-name-part-type="species">aestus</tp:taxon-name-part></tp:taxon-name></italic> is thin at the base (Fig. <xref ref-type="fig" rid="F1">1</xref>), more or less lacking the elbow typical of <italic><tp:taxon-name><tp:taxon-name-part taxon-name-part-type="genus">Habronattus</tp:taxon-name-part></tp:taxon-name></italic>. The male’s scantiness of ornamentation is also distinctive — the first males found were not recognized as adult initially — as is the habitat of saline negative estuaries. Both male and female have the first tibia reddish brown, contrasting against a darker patella (Figs <xref ref-type="fig" rid="F1">6</xref> and <xref ref-type="fig" rid="F1">9</xref>).</p></tp:treatment-sec><tp:treatment-sec sec-type="description" id="SECID0EKOAE"><title>Description.</title><p>
            <italic>Male</italic> (focal specimen: holotype). Carapace length 1.9; abdomen length 1.8. Palp (Figs <xref ref-type="fig" rid="F1">1–2</xref>) with bulb little rotated, embolus arising at about 140°; <abbrev xmlns:xlink="http://www.w3.org/1999/xlink" xlink:title="terminal apophysis" id="ABBRID0EWOAE" xlink:type="simple">TmA</abbrev> thin and with only a hint of an elbow. <abbrev xmlns:xlink="http://www.w3.org/1999/xlink" xlink:title="retrolateral tibial apophysis" id="ABBRID0E1OAE" xlink:type="simple">RTA</abbrev> triangular. First leg with tarsus and metatarsus thicker than usual. Colour: Chelicerae pale, covered with erect white setae. Palp femur, patella, tibia with partially erect white setae, especially long prolaterally. Distal 3/4 of cymbium with fine dark hairs. Legs light to medium brown in alcohol, though darker in life. First leg metatarsus and tarsus dark, with extended dark scopula. Clypeus covered with cream coloured scales, with prominent row of long cream-coloured setae extending forward, forming a shelf (Fig. <xref ref-type="fig" rid="F1">7</xref>). Carapace dark brown with bronze scales. Abdomen similar to that of the juvenile in Fig. <xref ref-type="fig" rid="F1">12</xref>, reddish brown with broad paler basal band, two distinctive cream triangles centrally, and lateral cream bands made of paired crescents.</p><p>
            <italic>Female</italic> (focal specimen: paratype, specimen from Estero Cerro Prieto, Figs <xref ref-type="fig" rid="F1">3–4</xref>). Carapace length 2.3; abdomen length 3.0. Epigynum with semicircular atria; central pocket broad posteriorly (Fig. <xref ref-type="fig" rid="F1">3</xref>). Colour: Chelicerae medium brown. Legs medium to pale brown, the first pair darkest. Clypeus covered with white scales, with (as in male) shelf of long white setae projecting forward (Fig. <xref ref-type="fig" rid="F1">10</xref>). Carapace and abdomen covered with cream-coloured scales except for orange-tan patches on abdomen. Central pale triangles (chevrons) on dorsum connected to lateral bands, as in Figs <xref ref-type="fig" rid="F1">8</xref> and <xref ref-type="fig" rid="F1">10</xref>.</p></tp:treatment-sec><tp:treatment-sec sec-type="material" id="SECID0E5PAE"><title>Additional material examined.</title><p>Two juveniles and 3 females from the type locality.</p></tp:treatment-sec><tp:treatment-sec sec-type="natural history" id="SECID0EDQAE"><title>Natural history.</title><p>Found only in the negative tidal estuaries of Sonora, México. These unusual habitats have salt-tolerant plants (such as <italic><tp:taxon-name><tp:taxon-name-part taxon-name-part-type="genus">Salicornia</tp:taxon-name-part></tp:taxon-name></italic>) on soil that is constantly wet with salt water, as the tides enter then drain to cut stream-like channels (Figs <xref ref-type="fig" rid="F12">95–96</xref>). Fresh water is rarely available in this harsh desert. Although <italic><tp:taxon-name><tp:taxon-name-part taxon-name-part-type="genus">Habronattus</tp:taxon-name-part> <tp:taxon-name-part taxon-name-part-type="species">aestus</tp:taxon-name-part></tp:taxon-name></italic> was found at Estero Morúa, in 2013 it was considerably more common at Estero Cerro Prieta. There, it was found either in retreats in the larger salt-tolerant plants along the edges of the channels, about 20-40 cm above the substrate, or on the mud/sand of the slopes of these channels after shaking the overhanging salt-tolerant plants. The courtship involves behaviours similar to those seen in other <italic><tp:taxon-name><tp:taxon-name-part taxon-name-part-type="species">americanus</tp:taxon-name-part></tp:taxon-name></italic>-group members, though of weak amplitude. A video of the courtship of male AZS13-7854 is available at <ext-link xmlns:xlink="http://www.w3.org/1999/xlink" xlink:type="simple" ext-link-type="uri" xlink:href="https://youtu.be/JUkULLdOZ0w">https://youtu.be/JUkULLdOZ0w</ext-link>.</p></tp:treatment-sec><tp:treatment-sec><!--Section generated to contain objects referenced in tp:taxon-treatment.--><fig id="F12" position="float" orientation="portrait"><label>Figures 95–101.</label><caption><p>Habitats of new <italic><tp:taxon-name><tp:taxon-name-part taxon-name-part-type="genus">Habronattus</tp:taxon-name-part></tp:taxon-name></italic> and <italic><tp:taxon-name><tp:taxon-name-part taxon-name-part-type="genus">Pellenes</tp:taxon-name-part></tp:taxon-name></italic> species. <bold>95–97</bold> Negative estuaries near Puerto Peñasco, Sonora <bold>95, 96</bold> Habitat of <italic><tp:taxon-name><tp:taxon-name-part taxon-name-part-type="genus">Habronattus</tp:taxon-name-part> <tp:taxon-name-part taxon-name-part-type="species">aestus</tp:taxon-name-part></tp:taxon-name></italic>, type locality, Estero Cerro Prieto <bold>97</bold> Habitat of <italic><tp:taxon-name><tp:taxon-name-part taxon-name-part-type="genus">Habronattus</tp:taxon-name-part> <tp:taxon-name-part taxon-name-part-type="species">empyrus</tp:taxon-name-part></tp:taxon-name></italic>, type locality, Estero Morúa <bold>98</bold> Habitat of <italic><tp:taxon-name><tp:taxon-name-part taxon-name-part-type="genus">Pellenes</tp:taxon-name-part> <tp:taxon-name-part taxon-name-part-type="species">canadensis</tp:taxon-name-part></tp:taxon-name></italic>, type locality, Mt. Baldy, British Columbia <bold>99–101</bold> Tropical deciduous forest of Chamela, Jalisco at type locality for both <italic><tp:taxon-name><tp:taxon-name-part taxon-name-part-type="genus">Habronattus</tp:taxon-name-part> <tp:taxon-name-part taxon-name-part-type="species">roberti</tp:taxon-name-part></tp:taxon-name></italic> and <italic><tp:taxon-name><tp:taxon-name-part taxon-name-part-type="genus">Habronattus</tp:taxon-name-part> <tp:taxon-name-part taxon-name-part-type="species">chamela</tp:taxon-name-part></tp:taxon-name></italic> <bold>99</bold> Habitat of <italic><tp:taxon-name><tp:taxon-name-part taxon-name-part-type="genus">Habronattus</tp:taxon-name-part> <tp:taxon-name-part taxon-name-part-type="species">chamela</tp:taxon-name-part></tp:taxon-name></italic>, type locality <bold>100</bold> Habitat of <italic><tp:taxon-name><tp:taxon-name-part taxon-name-part-type="genus">Habronattus</tp:taxon-name-part> <tp:taxon-name-part taxon-name-part-type="species">roberti</tp:taxon-name-part></tp:taxon-name></italic>, type locality.</p></caption><graphic xmlns:xlink="http://www.w3.org/1999/xlink" xlink:href="zookeys-646-045-g012.jpg" position="float" orientation="portrait" xlink:type="simple" id="oo_118481.jpg"/></fig></tp:treatment-sec><ref-list><ref id="B6"><mixed-citation xmlns:xlink="http://www.w3.org/1999/xlink" xlink:type="simple">
          <person-group><name name-style="western"><surname>Griswold</surname><given-names>CE</given-names></name></person-group> (<year>1987</year>) <article-title>A revision of the jumping spider genus <italic><tp:taxon-name><tp:taxon-name-part taxon-name-part-type="genus">Habronattus</tp:taxon-name-part></tp:taxon-name></italic> F. O. P.-Cambridge (<tp:taxon-name><tp:taxon-name-part taxon-name-part-type="order">Araneae</tp:taxon-name-part></tp:taxon-name>; <tp:taxon-name><tp:taxon-name-part taxon-name-part-type="family">Salticidae</tp:taxon-name-part></tp:taxon-name>), with phenetic and cladistic analyses.</article-title> <source>The University of California Publications in Entomology</source> <volume>107</volume>: <fpage>1</fpage>–<lpage>344</lpage>.</mixed-citation></ref></ref-list></tp:taxon-treatment>
