# Supplementary material for: New species of Habronattus and Pellenes jumping spiders (Araneae, Salticidae, Harmochirina)
Source: Zookeys. 2017 Jan 17;(646):45–72. doi: 10.3897/zookeys.646.10787 (PMC5299439; doi:10.3897/zookeys.646.10787)
Supplement: XML Treatment for Habronattus chamela [file zookeys.646.10787-treatment3.xml]

<!DOCTYPE tp:taxon-treatment
  PUBLIC "-//TaxonX//DTD Taxonomic Treatment Publishing DTD v0 20100105//EN" "tax-treatment-NSO.dtd">
<tp:taxon-treatment xmlns:tp="http://www.plazi.org/taxpub"><tp:treatment-meta><kwd-group><label>Taxon classification</label><kwd><named-content content-type="kingdom">Animalia</named-content></kwd><kwd><named-content content-type="order">Araneae</named-content></kwd><kwd><named-content content-type="family">Salticidae</named-content></kwd></kwd-group><mixed-citation publication-type="journal"><person-group><name><surname>Maddison</surname><given-names>Wayne P.</given-names></name></person-group><article-title>New species of <italic><tp:taxon-name><tp:taxon-name-part taxon-name-part-type="genus">Habronattus</tp:taxon-name-part></tp:taxon-name></italic> and <italic><tp:taxon-name><tp:taxon-name-part taxon-name-part-type="genus">Pellenes</tp:taxon-name-part></tp:taxon-name></italic> jumping spiders (<tp:taxon-name><tp:taxon-name-part taxon-name-part-type="order">Araneae</tp:taxon-name-part></tp:taxon-name>, <tp:taxon-name><tp:taxon-name-part taxon-name-part-type="family">Salticidae</tp:taxon-name-part></tp:taxon-name>, <tp:taxon-name><tp:taxon-name-part taxon-name-part-type="subtribe">Harmochirina</tp:taxon-name-part></tp:taxon-name>)</article-title><source>Zookeys</source><day>17</day><month>1</month><year>2017</year><volume>2017</volume><issue>646</issue><fpage>45</fpage><lpage>72</lpage><pub-id pub-id-type="doi">10.3897/zookeys.646.10787</pub-id></mixed-citation></tp:treatment-meta><tp:nomenclature><tp:taxon-name>
            <tp:taxon-name-part taxon-name-part-type="genus">Habronattus</tp:taxon-name-part>
            <tp:taxon-name-part taxon-name-part-type="species">chamela</tp:taxon-name-part>
            <object-id xmlns:xlink="http://www.w3.org/1999/xlink" content-type="zoobank" xlink:type="simple">http://zoobank.org/65A538DC-EAEC-482F-978D-29CF544AA9D8</object-id>
          </tp:taxon-name><tp:taxon-authority>Maddison</tp:taxon-authority><tp:taxon-status xmlns:xlink="http://www.w3.org/1999/xlink" xlink:type="simple">sp. n.</tp:taxon-status><xref ref-type="fig" rid="F2">Figs 13–25</xref><!--PageBreak--><!--PageBreak--></tp:nomenclature><tp:treatment-sec sec-type="Holotype" id="SECID0EXSAE"><title>Holotype.</title><p>Male specimen JAL14-9837 in CNAN-<named-content xmlns:xlink="http://www.w3.org/1999/xlink" content-type="dwc:institutional_code" xlink:type="simple">IBUNAM</named-content>, with data: México: Jalisco: Estación de Biología Chamela, 400-650 m on Calandria Trail, 19.5038 - 19.5045°N 105.0334 - 105.0344°W, 19 Feb. 2014, W. Maddison &amp; H. Proctor WPM#14-034.</p></tp:treatment-sec><tp:treatment-sec sec-type="Paratypes" id="SECID0EGTAE"><title>Paratypes</title><p>(5♂♂ 7♀♀). Same data as holotype (1♀ specimen JAL14-9844 in CNAN-<named-content xmlns:xlink="http://www.w3.org/1999/xlink" content-type="dwc:institutional_code" xlink:type="simple">IBUNAM</named-content>. 1♀ specimen JAL14-9840 in <named-content xmlns:xlink="http://www.w3.org/1999/xlink" content-type="dwc:institutional_code" xlink:type="simple">UBC</named-content>-SEM, 1♀ in <named-content xmlns:xlink="http://www.w3.org/1999/xlink" content-type="dwc:institutional_code" xlink:type="simple">AMNH</named-content>). México: Jalisco: Estación de Biología Chamela, <named-content xmlns:xlink="http://www.w3.org/1999/xlink" content-type="dwc:verbatimCoordinates" xlink:type="simple"><named-content content-type="geo-json" specific-use="{&#34;type&#34;:&#34;Point&#34;,&#34;coordinates&#34;:[-105.045000,19.498000]}" id="NCID0EPUAE" xlink:type="simple">19.498° N 105.045° W</named-content></named-content>, 1-2 June 1998, <!--PageBreak--><!--PageBreak-->W. Maddison et al, WPM#98-071 (1♂ in <named-content xmlns:xlink="http://www.w3.org/1999/xlink" content-type="dwc:institutional_code" xlink:type="simple">AMNH</named-content>, 1♂ in <named-content xmlns:xlink="http://www.w3.org/1999/xlink" content-type="dwc:institutional_code" xlink:type="simple">MCZ</named-content>, 2♂♂ 2♀♀ in <named-content xmlns:xlink="http://www.w3.org/1999/xlink" content-type="dwc:institutional_code" xlink:type="simple">UBC</named-content>-SEM). México: Jalisco: Estación de Biología Chamela 400-850 m on Calandria Trail, 19.5023-19.5045°N 105.0328-105.0344°W, 19 Feb. 2014, W. Maddison &amp; H. Proctor, WPM#14-033 (1♀ specimen JAL14-9847 in <named-content xmlns:xlink="http://www.w3.org/1999/xlink" content-type="dwc:institutional_code" xlink:type="simple">UBC</named-content>-SEM). México: Jalisco: Estación de Biología Chamela, Calandria Trail, 19.501 - 19.505°N 105.035°W, 130 m elev., 23 Feb. 2014, W. Maddison &amp; R. Sosa, WPM#14-038 (1♂ specimen JAL14-0138 Fig. <xref ref-type="fig" rid="F2">19</xref> in <named-content xmlns:xlink="http://www.w3.org/1999/xlink" content-type="dwc:institutional_code" xlink:type="simple">UBC</named-content>-SEM, 1♀ in <named-content xmlns:xlink="http://www.w3.org/1999/xlink" content-type="dwc:institutional_code" xlink:type="simple">MCZ</named-content>).</p><fig id="F2" position="float" orientation="portrait"><label>Figures 13–25.</label><caption><p>
          <italic><tp:taxon-name><tp:taxon-name-part taxon-name-part-type="genus">Habronattus</tp:taxon-name-part> <tp:taxon-name-part taxon-name-part-type="species">chamela</tp:taxon-name-part></tp:taxon-name></italic> sp. n. <bold>13</bold> Left male palp, ventral view (paratype male) <bold>14</bold> Same, retrolateral view of palp tibia <bold>15</bold> Epigynum, ventral view (paratype female) <bold>16</bold> Male JAL14-9795 <bold>17–18</bold> male JAL14-9812 <bold>19</bold> Male JAL14-0138 (paratype) <bold>20</bold> male JAL14-0224 <bold>21</bold> male JAL14-0587 <bold>22</bold> male JAL14-0213 <bold>23</bold> female JAL14-9844 (paratype) <bold>24–25</bold> female JAL14-8947. All specimens are from Estación de Biología Chamela or Chamela Estuary except Fig. 21, from El Tuito (WPM#14-047). Figures 16–25 are copyright © 2015 W. P. Maddison, released under a Creative Commons Attribution (CC-BY) 3.0 license.</p></caption><graphic xmlns:xlink="http://www.w3.org/1999/xlink" xlink:href="zookeys-646-045-g002.jpg" position="float" orientation="portrait" xlink:type="simple" id="oo_118466.jpg"/></fig></tp:treatment-sec><tp:treatment-sec sec-type="etymology" id="SECID0ELYAE"><title>Etymology.</title><p>The name of the type locality is placed as a noun in apposition.</p></tp:treatment-sec><tp:treatment-sec sec-type="diagnosis" id="SECID0EQYAE"><title>Diagnosis.</title><p>This little-ornamented species appears to be close to <italic><tp:taxon-name><tp:taxon-name-part taxon-name-part-type="genus">Habronattus</tp:taxon-name-part> <tp:taxon-name-part taxon-name-part-type="species">nahuatlanus</tp:taxon-name-part></tp:taxon-name></italic> <xref ref-type="bibr" rid="B6">Griswold 1987</xref>. The male’s white clypeus is divided by one or two central dark bands beneath and between the <abbrev xmlns:xlink="http://www.w3.org/1999/xlink" xlink:title="anterior median eyes" id="ABBRID0EEZAE" xlink:type="simple">AME</abbrev> (Figs <xref ref-type="fig" rid="F2">18</xref>, <xref ref-type="fig" rid="F2">19</xref>, <xref ref-type="fig" rid="F2">21</xref>), separating it from most other <italic><tp:taxon-name><tp:taxon-name-part taxon-name-part-type="genus">Habronattus</tp:taxon-name-part></tp:taxon-name></italic> except <italic><tp:taxon-name><tp:taxon-name-part taxon-name-part-type="genus">Habronattus</tp:taxon-name-part> <tp:taxon-name-part taxon-name-part-type="species">nahuatlanus</tp:taxon-name-part></tp:taxon-name></italic> and <italic><tp:taxon-name><tp:taxon-name-part taxon-name-part-type="genus">Habronattus</tp:taxon-name-part> <tp:taxon-name-part taxon-name-part-type="species">banksi</tp:taxon-name-part></tp:taxon-name></italic> (Peckham &amp; Peckham, 1901), from which it differs in having a much less rotated bulb of the palp. In some specimens of <italic><tp:taxon-name><tp:taxon-name-part taxon-name-part-type="genus">Habronattus</tp:taxon-name-part> <tp:taxon-name-part taxon-name-part-type="species">chamela</tp:taxon-name-part></tp:taxon-name></italic>, the dividing bands are absent (Fig. <xref ref-type="fig" rid="F2">20</xref>). The bulb of the palp is unusually little rotated (Fig. <xref ref-type="fig" rid="F2">13</xref>), with the base of the <abbrev xmlns:xlink="http://www.w3.org/1999/xlink" xlink:title="terminal apophysis" id="ABBRID0EB2AE" xlink:type="simple">TmA</abbrev> pointing prolaterally (to 90°) as in <italic><tp:taxon-name><tp:taxon-name-part taxon-name-part-type="genus">Habronattus</tp:taxon-name-part> <tp:taxon-name-part taxon-name-part-type="species">paratus</tp:taxon-name-part></tp:taxon-name></italic>, <italic><tp:taxon-name><tp:taxon-name-part taxon-name-part-type="genus">Habronattus</tp:taxon-name-part> <tp:taxon-name-part taxon-name-part-type="species">moratus</tp:taxon-name-part></tp:taxon-name></italic>,﻿ and the <italic><tp:taxon-name><tp:taxon-name-part taxon-name-part-type="species">americanus</tp:taxon-name-part></tp:taxon-name></italic> group, from which <italic><tp:taxon-name><tp:taxon-name-part taxon-name-part-type="genus">Habronattus</tp:taxon-name-part> <tp:taxon-name-part taxon-name-part-type="species">chamela</tp:taxon-name-part></tp:taxon-name></italic> differs in many aspects of markings and form.</p></tp:treatment-sec><tp:treatment-sec sec-type="description" id="SECID0EM3AE"><title>Description.</title><p>
            <italic>Male</italic> (focal specimen: holotype). Carapace length 2.0; abdomen length 1.8. Palp with bulb little rotated, with embolus arising at 150° and the base of <abbrev xmlns:xlink="http://www.w3.org/1999/xlink" xlink:title="terminal apophysis" id="ABBRID0EU3AE" xlink:type="simple">TmA</abbrev> directed prolaterally (Fig. <xref ref-type="fig" rid="F2">13</xref>). <abbrev xmlns:xlink="http://www.w3.org/1999/xlink" xlink:title="retrolateral tibial apophysis" id="ABBRID0E33AE" xlink:type="simple">RTA</abbrev> long with fingerlike projection (Fig. <xref ref-type="fig" rid="F2">14</xref>). Colour (Figs <xref ref-type="fig" rid="F2">16–21</xref>): Chelicerae dark with a patch of white scales (Figs <xref ref-type="fig" rid="F2">18–21</xref>). Palp femur and patella pale yellow, contrasting against dark tibia and cymbium. Femora of legs pale centrally, with black annulae proximally and distally. Other segments medium brown (with cream scales) with black annulae distally. Prolateral side of first tibia and metatarsus black. Clypeus covered with white scales except for two vertical black lines near the midline. Extending from clypeus is a broad marginal band of white scales, reaching to the back of the carapace where it contacts the narrow longitudinal bands descending from just inside the <abbrev xmlns:xlink="http://www.w3.org/1999/xlink" xlink:title="posterior median eyes (the “small eyes”)" id="ABBRID0EM4AE" xlink:type="simple">PME</abbrev>. Carapace otherwise mostly black or dark brown, except for faint inverted “V” between <abbrev xmlns:xlink="http://www.w3.org/1999/xlink" xlink:title="posterior median eyes (the “small eyes”)" id="ABBRID0EQ4AE" xlink:type="simple">PME</abbrev> and two small spots in the middle of the ocular area (Fig. <xref ref-type="fig" rid="F2">17</xref>). Abdomen dark above with a cream sword-shaped longitudinal band along the midline, and with lateral cream lines. The dark areas are black in the anterior third, but reddish in the posterior two-thirds.</p><p>
            <italic>Female</italic> (focal specimen: paratype, specimen JAL14-9844, Fig. <xref ref-type="fig" rid="F2">23</xref>). Carapace length 2.1; abdomen length 2.7. Epigynum with central pocket long (Fig. <xref ref-type="fig" rid="F2">15</xref>); atria separate, not joined anteriorly. Colour: Chelicerae dark with a few white scales on basal half. Legs medium brown but with distinctly paler area centrally on femora. Clypeus dark except for white scales along the margin, extending upward at the midline. Carapace and abdomen as in the male but with lower contrast. The central longitudinal band of the abdominal dorsum is usually broken into two cream-coloured spots.</p></tp:treatment-sec><tp:treatment-sec sec-type="Geographical variation" id="SECID0EE5AE"><title>Geographical variation.</title><p>Males from the area of El Tuito, north of the type locality, have a continuous red patch in the centre of the clypeus (Fig. <xref ref-type="fig" rid="F2">21</xref>), instead of two vertical lines.</p><!--PageBreak--></tp:treatment-sec><tp:treatment-sec sec-type="material" id="SECID0EP5AE"><title>Additional material examined.</title><p>12♂♂ 1♀ in <named-content xmlns:xlink="http://www.w3.org/1999/xlink" content-type="dwc:institutional_code" xlink:type="simple">UBC</named-content>-SEM: México: Jalisco: El Tuito, Rancho Primavera, <named-content xmlns:xlink="http://www.w3.org/1999/xlink" content-type="dwc:verbatimCoordinates" xlink:type="simple"><named-content content-type="geo-json" specific-use="{&#34;type&#34;:&#34;Point&#34;,&#34;coordinates&#34;:[-105.353700,20.344700]}" id="NCID0EE6AE" xlink:type="simple">20.3447°N 105.3537°W</named-content></named-content>, 700 m elev., 3 March 2014, W. Maddison, WPM#14-047 (4♂♂); México: Jalisco: Sierra Manantlan, <named-content xmlns:xlink="http://www.w3.org/1999/xlink" content-type="dwc:verbatimCoordinates" xlink:type="simple"><named-content content-type="geo-json" specific-use="{&#34;type&#34;:&#34;Point&#34;,&#34;coordinates&#34;:[-104.391800,19.701300]}" id="NCID0EM6AE" xlink:type="simple">19.7013°N 104.3918°W</named-content></named-content>, 1550 m elev., 1 June 1998, W. Maddison et al., WPM#98-067 (7♂♂ 1♀). México: Jalisco: Estación de Biología Chamela, <named-content xmlns:xlink="http://www.w3.org/1999/xlink" content-type="dwc:verbatimCoordinates" xlink:type="simple"><named-content content-type="geo-json" specific-use="{&#34;type&#34;:&#34;Point&#34;,&#34;coordinates&#34;:[-105.045000,19.498000]}" id="NCID0EU6AE" xlink:type="simple">19.498°N 105.045°W</named-content></named-content>, 1-2 June 1998, W. Maddison et al., WPM#98-071 (1♂).</p></tp:treatment-sec><tp:treatment-sec sec-type="natural history" id="SECID0EZ6AE"><title>Natural history.</title><p>Known from the tropical deciduous forests along the southern coast of Jalisco, México (Fig. <xref ref-type="fig" rid="F12">101</xref>), typically found on leaf litter or sticks on the ground that receives sun but is somewhat shaded (Fig. <xref ref-type="fig" rid="F12">99</xref>) — in contrast to the more open sunny ground on which <italic><tp:taxon-name><tp:taxon-name-part taxon-name-part-type="genus">Habronattus</tp:taxon-name-part> <tp:taxon-name-part taxon-name-part-type="species">roberti</tp:taxon-name-part></tp:taxon-name></italic> lives nearby. The courtship involves the male standing at a distance from the female with first legs spread; he walks in bursts toward the female, sidling somewhat. On each burst forward, the front legs are flicked upward and the palps lowered to expose the face. A video of male courtship is available at <ext-link xmlns:xlink="http://www.w3.org/1999/xlink" xlink:type="simple" ext-link-type="uri" xlink:href="https://youtu.be/mgXhB61u0mA">https://youtu.be/mgXhB61u0mA</ext-link>.</p></tp:treatment-sec><tp:treatment-sec><!--Section generated to contain objects referenced in tp:taxon-treatment.--><fig id="F12" position="float" orientation="portrait"><label>Figures 95–101.</label><caption><p>Habitats of new <italic><tp:taxon-name><tp:taxon-name-part taxon-name-part-type="genus">Habronattus</tp:taxon-name-part></tp:taxon-name></italic> and <italic><tp:taxon-name><tp:taxon-name-part taxon-name-part-type="genus">Pellenes</tp:taxon-name-part></tp:taxon-name></italic> species. <bold>95–97</bold> Negative estuaries near Puerto Peñasco, Sonora <bold>95, 96</bold> Habitat of <italic><tp:taxon-name><tp:taxon-name-part taxon-name-part-type="genus">Habronattus</tp:taxon-name-part> <tp:taxon-name-part taxon-name-part-type="species">aestus</tp:taxon-name-part></tp:taxon-name></italic>, type locality, Estero Cerro Prieto <bold>97</bold> Habitat of <italic><tp:taxon-name><tp:taxon-name-part taxon-name-part-type="genus">Habronattus</tp:taxon-name-part> <tp:taxon-name-part taxon-name-part-type="species">empyrus</tp:taxon-name-part></tp:taxon-name></italic>, type locality, Estero Morúa <bold>98</bold> Habitat of <italic><tp:taxon-name><tp:taxon-name-part taxon-name-part-type="genus">Pellenes</tp:taxon-name-part> <tp:taxon-name-part taxon-name-part-type="species">canadensis</tp:taxon-name-part></tp:taxon-name></italic>, type locality, Mt. Baldy, British Columbia <bold>99–101</bold> Tropical deciduous forest of Chamela, Jalisco at type locality for both <italic><tp:taxon-name><tp:taxon-name-part taxon-name-part-type="genus">Habronattus</tp:taxon-name-part> <tp:taxon-name-part taxon-name-part-type="species">roberti</tp:taxon-name-part></tp:taxon-name></italic> and <italic><tp:taxon-name><tp:taxon-name-part taxon-name-part-type="genus">Habronattus</tp:taxon-name-part> <tp:taxon-name-part taxon-name-part-type="species">chamela</tp:taxon-name-part></tp:taxon-name></italic> <bold>99</bold> Habitat of <italic><tp:taxon-name><tp:taxon-name-part taxon-name-part-type="genus">Habronattus</tp:taxon-name-part> <tp:taxon-name-part taxon-name-part-type="species">chamela</tp:taxon-name-part></tp:taxon-name></italic>, type locality <bold>100</bold> Habitat of <italic><tp:taxon-name><tp:taxon-name-part taxon-name-part-type="genus">Habronattus</tp:taxon-name-part> <tp:taxon-name-part taxon-name-part-type="species">roberti</tp:taxon-name-part></tp:taxon-name></italic>, type locality.</p></caption><graphic xmlns:xlink="http://www.w3.org/1999/xlink" xlink:href="zookeys-646-045-g012.jpg" position="float" orientation="portrait" xlink:type="simple" id="oo_118481.jpg"/></fig></tp:treatment-sec><ref-list><ref id="B6"><mixed-citation xmlns:xlink="http://www.w3.org/1999/xlink" xlink:type="simple">
          <person-group><name name-style="western"><surname>Griswold</surname><given-names>CE</given-names></name></person-group> (<year>1987</year>) <article-title>A revision of the jumping spider genus <italic><tp:taxon-name><tp:taxon-name-part taxon-name-part-type="genus">Habronattus</tp:taxon-name-part></tp:taxon-name></italic> F. O. P.-Cambridge (<tp:taxon-name><tp:taxon-name-part taxon-name-part-type="order">Araneae</tp:taxon-name-part></tp:taxon-name>; <tp:taxon-name><tp:taxon-name-part taxon-name-part-type="family">Salticidae</tp:taxon-name-part></tp:taxon-name>), with phenetic and cladistic analyses.</article-title> <source>The University of California Publications in Entomology</source> <volume>107</volume>: <fpage>1</fpage>–<lpage>344</lpage>.</mixed-citation></ref></ref-list></tp:taxon-treatment>
