# Supplementary material for: New species of Habronattus and Pellenes jumping spiders (Araneae, Salticidae, Harmochirina)
Source: Zookeys. 2017 Jan 17;(646):45–72. doi: 10.3897/zookeys.646.10787 (PMC5299439; doi:10.3897/zookeys.646.10787)
Supplement: XML Treatment for Habronattus empyrus [file zookeys.646.10787-treatment4.xml]

<!DOCTYPE tp:taxon-treatment
  PUBLIC "-//TaxonX//DTD Taxonomic Treatment Publishing DTD v0 20100105//EN" "tax-treatment-NSO.dtd">
<tp:taxon-treatment xmlns:tp="http://www.plazi.org/taxpub"><tp:treatment-meta><kwd-group><label>Taxon classification</label><kwd><named-content content-type="kingdom">Animalia</named-content></kwd><kwd><named-content content-type="order">Araneae</named-content></kwd><kwd><named-content content-type="family">Salticidae</named-content></kwd></kwd-group><mixed-citation publication-type="journal"><person-group><name><surname>Maddison</surname><given-names>Wayne P.</given-names></name></person-group><article-title>New species of <italic><tp:taxon-name><tp:taxon-name-part taxon-name-part-type="genus">Habronattus</tp:taxon-name-part></tp:taxon-name></italic> and <italic><tp:taxon-name><tp:taxon-name-part taxon-name-part-type="genus">Pellenes</tp:taxon-name-part></tp:taxon-name></italic> jumping spiders (<tp:taxon-name><tp:taxon-name-part taxon-name-part-type="order">Araneae</tp:taxon-name-part></tp:taxon-name>, <tp:taxon-name><tp:taxon-name-part taxon-name-part-type="family">Salticidae</tp:taxon-name-part></tp:taxon-name>, <tp:taxon-name><tp:taxon-name-part taxon-name-part-type="subtribe">Harmochirina</tp:taxon-name-part></tp:taxon-name>)</article-title><source>Zookeys</source><day>17</day><month>1</month><year>2017</year><volume>2017</volume><issue>646</issue><fpage>45</fpage><lpage>72</lpage><pub-id pub-id-type="doi">10.3897/zookeys.646.10787</pub-id></mixed-citation></tp:treatment-meta><tp:nomenclature><tp:taxon-name>
            <tp:taxon-name-part taxon-name-part-type="genus">Habronattus</tp:taxon-name-part>
            <tp:taxon-name-part taxon-name-part-type="species">empyrus</tp:taxon-name-part>
            <object-id xmlns:xlink="http://www.w3.org/1999/xlink" content-type="zoobank" xlink:type="simple">http://zoobank.org/1FCF2BA2-B4E8-4C5C-B384-7198F62E5D17</object-id>
          </tp:taxon-name><tp:taxon-authority>Maddison</tp:taxon-authority><tp:taxon-status xmlns:xlink="http://www.w3.org/1999/xlink" xlink:type="simple">sp. n.</tp:taxon-status><xref ref-type="fig" rid="F3">Figs 26–37</xref></tp:nomenclature><tp:treatment-sec sec-type="Holotype" id="SECID0EACAG"><title>Holotype.</title><p>Male in CNAN-<named-content xmlns:xlink="http://www.w3.org/1999/xlink" content-type="dwc:institutional_code" xlink:type="simple">IBUNAM</named-content>, with data: México: Sonora: Puerto Peñasco, Estero Morúa, 31.293 - 31.295°N 113.456 - 113.459°W, 17 August 2013, Maddison/Proctor/Evans/Leduc-Robert/Meza, WPM#13-084.</p></tp:treatment-sec><tp:treatment-sec sec-type="Paratypes" id="SECID0EPCAG"><title>Paratypes</title><p>(5♂♂ 4♀♀). Same data as holotype (1♀ specimen AZS13-7828 in CNAN-<named-content xmlns:xlink="http://www.w3.org/1999/xlink" content-type="dwc:institutional_code" xlink:type="simple">IBUNAM</named-content>, 1♂ 1♀ in <named-content xmlns:xlink="http://www.w3.org/1999/xlink" content-type="dwc:institutional_code" xlink:type="simple">UBC</named-content>-SEM, 1♂ 1♀ in <named-content xmlns:xlink="http://www.w3.org/1999/xlink" content-type="dwc:institutional_code" xlink:type="simple">MCZ</named-content>, 1♂ 1♀ in <named-content xmlns:xlink="http://www.w3.org/1999/xlink" content-type="dwc:institutional_code" xlink:type="simple">AMNH</named-content>). México: Sonora: Puerto Peñasco, Estero Morúa, 31.293 - 31.294°N 113.456 - 113.458°W, 1 m elev., 16 August 2013, Maddison/Proctor/Evans/Leduc-Robert, WPM#13-079 (2♂♂ in <named-content xmlns:xlink="http://www.w3.org/1999/xlink" content-type="dwc:institutional_code" xlink:type="simple">UBC</named-content>-SEM specimens AZS13-7562 [Fig. <xref ref-type="fig" rid="F3">30</xref>] and AZS13-7582 [Fig. <xref ref-type="fig" rid="F3">31</xref>]).</p><fig id="F3" position="float" orientation="portrait"><label>Figures 26–37.</label><caption><p>
          <italic><tp:taxon-name><tp:taxon-name-part taxon-name-part-type="genus">Habronattus</tp:taxon-name-part> <tp:taxon-name-part taxon-name-part-type="species">empyrus</tp:taxon-name-part></tp:taxon-name></italic> sp. n. <bold>26</bold> Left male palp, ventral view (holotype male) <bold>27</bold> Same, retrolateral view of palp tibia <bold>28</bold> Epigynum, ventral view (paratype female AZS13-7828) <bold>29</bold> Femur, patella and tibia of third leg, prolateral view (holotype male) <bold>30</bold> Male AZS13-7562 (paratype) <bold>31</bold> Male AZS13-7582 (paratype) <bold>32–33</bold> Male AZS13-7575 <bold>34</bold> Male AZS13-7834 <bold>35</bold> Female AZS13-7617 <bold>36–37</bold> Female AZS13-7828 (paratype). All specimens are from Estero Morúa (WPM#13-084) except Figs 30–33, 35 from Estero Cerro Prieto (WPM#13-079). Figs 30–37 are copyright © 2015 W. P. Maddison, released under a Creative Commons Attribution (CC-BY) 3.0 license.</p></caption><graphic xmlns:xlink="http://www.w3.org/1999/xlink" xlink:href="zookeys-646-045-g003.jpg" position="float" orientation="portrait" xlink:type="simple" id="oo_118469.jpg"/></fig></tp:treatment-sec><tp:treatment-sec sec-type="etymology" id="SECID0EAGAG"><title>Etymology.</title><p>From the Greek <italic>empyros</italic>, burning, referring to the male’s flaming colors: a brilliant red face against a pale yellow-orange body and legs. Also, to the author’s synesthesia, the dominant letters of the name match the colours of males perfectly: “e” for the green first legs, “r” for the red face, and “y” and “s” for the pale yellow-orange of the body and legs.</p></tp:treatment-sec><tp:treatment-sec sec-type="diagnosis" id="SECID0EIGAG"><title>Diagnosis.</title><p>A member of the <italic><tp:taxon-name><tp:taxon-name-part taxon-name-part-type="species">coecatus</tp:taxon-name-part></tp:taxon-name></italic> group distinctive for its pale colours. The male’s red face and form of the third legs (Figs <xref ref-type="fig" rid="F3">29–31</xref>, <xref ref-type="fig" rid="F3">33</xref>, <xref ref-type="fig" rid="F3">34</xref>) distinguish it from all other members of the <italic><tp:taxon-name><tp:taxon-name-part taxon-name-part-type="species">coecatus</tp:taxon-name-part></tp:taxon-name></italic> group except <italic><tp:taxon-name><tp:taxon-name-part taxon-name-part-type="genus">Habronattus</tp:taxon-name-part> <tp:taxon-name-part taxon-name-part-type="species">pyrrithrix</tp:taxon-name-part></tp:taxon-name></italic>, from which it differs in having a much paler body, the green first legs paler in life, and the red facial band narrower. The third leg is much like that of <italic><tp:taxon-name><tp:taxon-name-part taxon-name-part-type="genus">Habronattus</tp:taxon-name-part> <tp:taxon-name-part taxon-name-part-type="species">pyrrithrix</tp:taxon-name-part></tp:taxon-name></italic>, <italic><tp:taxon-name><tp:taxon-name-part taxon-name-part-type="genus">Habronattus</tp:taxon-name-part> <tp:taxon-name-part taxon-name-part-type="species">carpus</tp:taxon-name-part></tp:taxon-name></italic> and <italic><tp:taxon-name><tp:taxon-name-part taxon-name-part-type="genus">Habronattus</tp:taxon-name-part> <tp:taxon-name-part taxon-name-part-type="species">mexicanus</tp:taxon-name-part></tp:taxon-name></italic>, with an orange tuft on the dorsal distal side of the femur and a dark patella with pale speckles, a bright white dorsal-basal tuft, and a moderate but thin thumb-like dorsal-distal apophysis (Figs <xref ref-type="fig" rid="F3">29–31</xref>; compare to <xref ref-type="bibr" rid="B6">Griswold 1987</xref> figures 84–85). However, the femur of <italic><tp:taxon-name><tp:taxon-name-part taxon-name-part-type="genus">Habronattus</tp:taxon-name-part> <tp:taxon-name-part taxon-name-part-type="species">empyrus</tp:taxon-name-part></tp:taxon-name></italic> has an additional black streak just ventral to the prominent macroseta on the prolateral distal face of the femur (Fig. <xref ref-type="fig" rid="F3">29</xref>). Typical <italic><tp:taxon-name><tp:taxon-name-part taxon-name-part-type="genus">Habronattus</tp:taxon-name-part> <tp:taxon-name-part taxon-name-part-type="species">pyrrithrix</tp:taxon-name-part></tp:taxon-name></italic> were found only 6 km away from the type locality, lessening concerns that <italic><tp:taxon-name><tp:taxon-name-part taxon-name-part-type="genus">Habronattus</tp:taxon-name-part> <tp:taxon-name-part taxon-name-part-type="species">empyrus</tp:taxon-name-part></tp:taxon-name></italic> might be a only a geographical variant.</p></tp:treatment-sec><tp:treatment-sec sec-type="description" id="SECID0EAKAG"><title>Description.</title><p>
            <italic>Male</italic> (focal specimen: holotype). Carapace length 2.2; abdomen length 2.1. Palp typical for <italic><tp:taxon-name><tp:taxon-name-part taxon-name-part-type="species">coecatus</tp:taxon-name-part></tp:taxon-name></italic> group, with sickle-shaped <abbrev xmlns:xlink="http://www.w3.org/1999/xlink" xlink:title="terminal apophysis" id="ABBRID0ESKAG" xlink:type="simple">TmA</abbrev>. Embolus arises at 180° (Fig. <xref ref-type="fig" rid="F3">26</xref>). Colour and ornaments in alcohol: Chelicerae dark at base, paler at tips. Palp femur and tibia pale except dark patch prolaterally and ventrally. Cymbium pale yellow-brown with long white hairs. Legs pale yellowish except for dorsal black stripe on first femur and markings of third leg. First leg with fringes and modified spatulate setae typical of <italic><tp:taxon-name><tp:taxon-name-part taxon-name-part-type="species">coecatus</tp:taxon-name-part></tp:taxon-name></italic> group. Third femur with longitudinal black lines on dorsal and ventral edges of prolateral face, up to the expanded distal area which bears two black spots and a dorsal tuft of orange setae (Figs <xref ref-type="fig" rid="F3">29</xref>, <xref ref-type="fig" rid="F3">30</xref>). Third patella with a typical expanded triangular ridge above and a thumb-like apophysis distally. Clypeus red, transitioning abruptly to black between the <abbrev xmlns:xlink="http://www.w3.org/1999/xlink" xlink:title="anterior median eyes" id="ABBRID0EMLAG" xlink:type="simple">AME</abbrev> and <abbrev xmlns:xlink="http://www.w3.org/1999/xlink" xlink:title="anterior lateral eyes" id="ABBRID0EQLAG" xlink:type="simple">ALE</abbrev>. The black is a fairly narrow region beneath the <abbrev xmlns:xlink="http://www.w3.org/1999/xlink" xlink:title="anterior lateral eyes" id="ABBRID0EULAG" xlink:type="simple">ALE</abbrev>. Otherwise, the carapace is covered fairly uniformly with cream to light yellowish-brown scales, with the usual <italic><tp:taxon-name><tp:taxon-name-part taxon-name-part-type="species">coecatus</tp:taxon-name-part></tp:taxon-name></italic>-group markings indistinct. Abdomen with standard <italic><tp:taxon-name><tp:taxon-name-part taxon-name-part-type="species">coecatus</tp:taxon-name-part></tp:taxon-name></italic>-group markings of a central pale chevroned longitudinal band with a transverse band cutting across it, but less distinct than usual, because the background is light brown rather than black. In life (Figs <xref ref-type="fig" rid="F3">30–34</xref>), the palp femur is light brown, not red as in <italic><tp:taxon-name><tp:taxon-name-part taxon-name-part-type="genus">Habronattus</tp:taxon-name-part> <tp:taxon-name-part taxon-name-part-type="species">pyrrithrix</tp:taxon-name-part></tp:taxon-name></italic>. The integument of the first leg is light green. The third tibia is also green.</p><p>
            <italic>Female</italic> (focal specimen: paratype, specimen AZS13-7828; Figs <xref ref-type="fig" rid="F3">28</xref>, <xref ref-type="fig" rid="F3">36–37</xref>). Carapace length 2.6; abdomen length 2.7. Structure (including epigynum, Fig. <xref ref-type="fig" rid="F3">28</xref>) typical for <italic><tp:taxon-name><tp:taxon-name-part taxon-name-part-type="species">coecatus</tp:taxon-name-part></tp:taxon-name></italic> group. Colour (Figs <xref ref-type="fig" rid="F3">35–37</xref>) typical for <italic><tp:taxon-name><tp:taxon-name-part taxon-name-part-type="species">coecatus</tp:taxon-name-part></tp:taxon-name></italic> group, pale beige to light brown. Clypeus white (Fig. <xref ref-type="fig" rid="F3">37</xref>). Abdomen shows only a trace of the markings of the male.</p></tp:treatment-sec><tp:treatment-sec sec-type="material" id="SECID0EGOAG"><title>Additional material examined.</title><p>10♂♂ 7♀♀ in <named-content xmlns:xlink="http://www.w3.org/1999/xlink" content-type="dwc:institutional_code" xlink:type="simple">UBC</named-content>-SEM: México: Sonora: Puerto Peñasco, Estero Morúa, <named-content xmlns:xlink="http://www.w3.org/1999/xlink" content-type="dwc:verbatimCoordinates" xlink:type="simple"><named-content content-type="geo-json" specific-use="{&#34;type&#34;:&#34;Point&#34;,&#34;coordinates&#34;:[-113.452000,31.293000]}" id="NCID0E2OAG" xlink:type="simple">31.293°N 113.452°W</named-content></named-content>, 1 m elev., 16 August 2013, S.C. Evans, WPM#13-078 (1♂). México: Sonora: Puerto Peñasco, Estero Morúa, 31.293 - 31.294°N 113.456 - 113.458°W, 1 m elev., 16 August 2013, Maddison/Proctor/Evans/Leduc-Robert, WPM#13-079 (3♂♂). México: Sonora: Puerto Peñasco, Estero Morúa, 31.293 - 31.295°N 113.456 - 113.459°W, 17 August 2013, Maddison/ Proctor/Evans/Leduc-Robert/Meza, WPM#13-084 (3♂♂ 7♀♀). México: Sonora: Puerto Peñasco, Estero Morúa, 31.296 - 31.297°N 113.487 - 113.493°W, 17 August 2013, Maddison/ Proctor/Evans/Leduc-Robert, WPM#13-085 (2♂♂). México: Sonora: Puerto Peñasco, Estero Cerro Prieto, <named-content xmlns:xlink="http://www.w3.org/1999/xlink" content-type="dwc:verbatimCoordinates" xlink:type="simple"><named-content content-type="geo-json" specific-use="{&#34;type&#34;:&#34;Point&#34;,&#34;coordinates&#34;:[-113.626000,31.418000]}" id="NCID0EDPAG" xlink:type="simple">31.418°N 113.626°W</named-content></named-content>, 1 m elev., 18 August 2013, W. Maddison &amp; A. Meza López, WPM#13-086 (1♂).</p></tp:treatment-sec><tp:treatment-sec sec-type="natural history" id="SECID0EIPAG"><title>Natural history.</title><p>Found with <italic><tp:taxon-name><tp:taxon-name-part taxon-name-part-type="genus">Habronattus</tp:taxon-name-part> <tp:taxon-name-part taxon-name-part-type="species">aestus</tp:taxon-name-part></tp:taxon-name></italic> in the negative tidal estuaries of Sonora, México. <italic><tp:taxon-name><tp:taxon-name-part taxon-name-part-type="genus">Habronattus</tp:taxon-name-part> <tp:taxon-name-part taxon-name-part-type="species">empyrus</tp:taxon-name-part></tp:taxon-name></italic>, however, was found in the flatter areas with short salt-tolerant plants including <italic><tp:taxon-name><tp:taxon-name-part taxon-name-part-type="genus">Salicornia</tp:taxon-name-part></tp:taxon-name></italic> (Fig. <xref ref-type="fig" rid="F12">97</xref>), unlike <italic><tp:taxon-name><tp:taxon-name-part taxon-name-part-type="genus">Habronattus</tp:taxon-name-part> <tp:taxon-name-part taxon-name-part-type="species">aestus</tp:taxon-name-part></tp:taxon-name></italic> which was associated with large salt-tolerant plants along the tidal channels. Individuals of <italic><tp:taxon-name><tp:taxon-name-part taxon-name-part-type="genus">Habronattus</tp:taxon-name-part> <tp:taxon-name-part taxon-name-part-type="species">empyrus</tp:taxon-name-part></tp:taxon-name></italic> were found on the wet sand/mud, or hopping from one short plant to another like little monkeys. A portion of courtship was observed, and appears typical for the <italic><tp:taxon-name><tp:taxon-name-part taxon-name-part-type="genus">Habronattus</tp:taxon-name-part> <tp:taxon-name-part taxon-name-part-type="species">coecatus</tp:taxon-name-part></tp:taxon-name></italic> species group (<ext-link xmlns:xlink="http://www.w3.org/1999/xlink" xlink:type="simple" ext-link-type="uri" xlink:href="https://youtu.be/Lwa678NVC3U">https://youtu.be/Lwa678NVC3U</ext-link>).</p><!--PageBreak--></tp:treatment-sec><tp:treatment-sec><!--Section generated to contain objects referenced in tp:taxon-treatment.--><fig id="F12" position="float" orientation="portrait"><label>Figures 95–101.</label><caption><p>Habitats of new <italic><tp:taxon-name><tp:taxon-name-part taxon-name-part-type="genus">Habronattus</tp:taxon-name-part></tp:taxon-name></italic> and <italic><tp:taxon-name><tp:taxon-name-part taxon-name-part-type="genus">Pellenes</tp:taxon-name-part></tp:taxon-name></italic> species. <bold>95–97</bold> Negative estuaries near Puerto Peñasco, Sonora <bold>95, 96</bold> Habitat of <italic><tp:taxon-name><tp:taxon-name-part taxon-name-part-type="genus">Habronattus</tp:taxon-name-part> <tp:taxon-name-part taxon-name-part-type="species">aestus</tp:taxon-name-part></tp:taxon-name></italic>, type locality, Estero Cerro Prieto <bold>97</bold> Habitat of <italic><tp:taxon-name><tp:taxon-name-part taxon-name-part-type="genus">Habronattus</tp:taxon-name-part> <tp:taxon-name-part taxon-name-part-type="species">empyrus</tp:taxon-name-part></tp:taxon-name></italic>, type locality, Estero Morúa <bold>98</bold> Habitat of <italic><tp:taxon-name><tp:taxon-name-part taxon-name-part-type="genus">Pellenes</tp:taxon-name-part> <tp:taxon-name-part taxon-name-part-type="species">canadensis</tp:taxon-name-part></tp:taxon-name></italic>, type locality, Mt. Baldy, British Columbia <bold>99–101</bold> Tropical deciduous forest of Chamela, Jalisco at type locality for both <italic><tp:taxon-name><tp:taxon-name-part taxon-name-part-type="genus">Habronattus</tp:taxon-name-part> <tp:taxon-name-part taxon-name-part-type="species">roberti</tp:taxon-name-part></tp:taxon-name></italic> and <italic><tp:taxon-name><tp:taxon-name-part taxon-name-part-type="genus">Habronattus</tp:taxon-name-part> <tp:taxon-name-part taxon-name-part-type="species">chamela</tp:taxon-name-part></tp:taxon-name></italic> <bold>99</bold> Habitat of <italic><tp:taxon-name><tp:taxon-name-part taxon-name-part-type="genus">Habronattus</tp:taxon-name-part> <tp:taxon-name-part taxon-name-part-type="species">chamela</tp:taxon-name-part></tp:taxon-name></italic>, type locality <bold>100</bold> Habitat of <italic><tp:taxon-name><tp:taxon-name-part taxon-name-part-type="genus">Habronattus</tp:taxon-name-part> <tp:taxon-name-part taxon-name-part-type="species">roberti</tp:taxon-name-part></tp:taxon-name></italic>, type locality.</p></caption><graphic xmlns:xlink="http://www.w3.org/1999/xlink" xlink:href="zookeys-646-045-g012.jpg" position="float" orientation="portrait" xlink:type="simple" id="oo_118481.jpg"/></fig></tp:treatment-sec><ref-list><ref id="B6"><mixed-citation xmlns:xlink="http://www.w3.org/1999/xlink" xlink:type="simple">
          <person-group><name name-style="western"><surname>Griswold</surname><given-names>CE</given-names></name></person-group> (<year>1987</year>) <article-title>A revision of the jumping spider genus <italic><tp:taxon-name><tp:taxon-name-part taxon-name-part-type="genus">Habronattus</tp:taxon-name-part></tp:taxon-name></italic> F. O. P.-Cambridge (<tp:taxon-name><tp:taxon-name-part taxon-name-part-type="order">Araneae</tp:taxon-name-part></tp:taxon-name>; <tp:taxon-name><tp:taxon-name-part taxon-name-part-type="family">Salticidae</tp:taxon-name-part></tp:taxon-name>), with phenetic and cladistic analyses.</article-title> <source>The University of California Publications in Entomology</source> <volume>107</volume>: <fpage>1</fpage>–<lpage>344</lpage>.</mixed-citation></ref></ref-list></tp:taxon-treatment>
