# Supplementary material for: New species of Habronattus and Pellenes jumping spiders (Araneae, Salticidae, Harmochirina)
Source: Zookeys. 2017 Jan 17;(646):45–72. doi: 10.3897/zookeys.646.10787 (PMC5299439; doi:10.3897/zookeys.646.10787)
Supplement: XML Treatment for Habronattus luminosus [file zookeys.646.10787-treatment5.xml]

<!DOCTYPE tp:taxon-treatment
  PUBLIC "-//TaxonX//DTD Taxonomic Treatment Publishing DTD v0 20100105//EN" "tax-treatment-NSO.dtd">
<tp:taxon-treatment xmlns:tp="http://www.plazi.org/taxpub"><tp:treatment-meta><kwd-group><label>Taxon classification</label><kwd><named-content content-type="kingdom">Animalia</named-content></kwd><kwd><named-content content-type="order">Araneae</named-content></kwd><kwd><named-content content-type="family">Salticidae</named-content></kwd></kwd-group><mixed-citation publication-type="journal"><person-group><name><surname>Maddison</surname><given-names>Wayne P.</given-names></name></person-group><article-title>New species of <italic><tp:taxon-name><tp:taxon-name-part taxon-name-part-type="genus">Habronattus</tp:taxon-name-part></tp:taxon-name></italic> and <italic><tp:taxon-name><tp:taxon-name-part taxon-name-part-type="genus">Pellenes</tp:taxon-name-part></tp:taxon-name></italic> jumping spiders (<tp:taxon-name><tp:taxon-name-part taxon-name-part-type="order">Araneae</tp:taxon-name-part></tp:taxon-name>, <tp:taxon-name><tp:taxon-name-part taxon-name-part-type="family">Salticidae</tp:taxon-name-part></tp:taxon-name>, <tp:taxon-name><tp:taxon-name-part taxon-name-part-type="subtribe">Harmochirina</tp:taxon-name-part></tp:taxon-name>)</article-title><source>Zookeys</source><day>17</day><month>1</month><year>2017</year><volume>2017</volume><issue>646</issue><fpage>45</fpage><lpage>72</lpage><pub-id pub-id-type="doi">10.3897/zookeys.646.10787</pub-id></mixed-citation></tp:treatment-meta><tp:nomenclature><tp:taxon-name>
            <tp:taxon-name-part taxon-name-part-type="genus">Habronattus</tp:taxon-name-part>
            <tp:taxon-name-part taxon-name-part-type="species">luminosus</tp:taxon-name-part>
            <object-id xmlns:xlink="http://www.w3.org/1999/xlink" content-type="zoobank" xlink:type="simple">http://zoobank.org/DB648F11-9FE1-41A9-9FBB-A6FA1E8D2352</object-id>
          </tp:taxon-name><tp:taxon-authority>Maddison</tp:taxon-authority><tp:taxon-status xmlns:xlink="http://www.w3.org/1999/xlink" xlink:type="simple">sp. n.</tp:taxon-status><xref ref-type="fig" rid="F4">Figs 38–49</xref><!--PageBreak--><!--PageBreak--></tp:nomenclature><tp:treatment-sec sec-type="Holotype" id="SECID0E3SAG"><title>Holotype.</title><p>Male in <named-content xmlns:xlink="http://www.w3.org/1999/xlink" content-type="dwc:institutional_code" xlink:type="simple">UBC</named-content>-SEM, with data: U.S.A.: Arizona: Santa Cruz Co., Mt. Hopkins Road, Amateur Astronomy Vista, <named-content xmlns:xlink="http://www.w3.org/1999/xlink" content-type="dwc:verbatimCoordinates" xlink:type="simple"><named-content content-type="geo-json" specific-use="{&#34;type&#34;:&#34;Point&#34;,&#34;coordinates&#34;:[-110.928800,31.677500]}" id="NCID0ERTAG" xlink:type="simple">31.6775°N 110.9288°W</named-content></named-content>, 7 May 2014, N. Morehouse &amp; D. Zurek.</p></tp:treatment-sec><tp:treatment-sec sec-type="Paratypes" id="SECID0EWTAG"><title>Paratypes</title><p>(1♂ 2♀♀). U.S.A.: Arizona: Santa Cruz Co., Mt. Hopkins Rd, Amateur Astronomy Vista, 31.6759 - 31.6762°N 110.9289 - 110.9293°W, 1430 m elev., 7 August 2013, W. Maddison &amp; H. Proctor, WPM#13-056 (2♀♀ specimens ASZ13-7108 and AZS13-7081 in <named-content xmlns:xlink="http://www.w3.org/1999/xlink" content-type="dwc:institutional_code" xlink:type="simple">UBC</named-content>-SEM). Arizona: Cochise Co., Sunglow, west side Chiricahua Mts., 12 July 1977, B. &amp; V. Roth (1♂ in <named-content xmlns:xlink="http://www.w3.org/1999/xlink" content-type="dwc:institutional_code" xlink:type="simple">AMNH</named-content>).</p></tp:treatment-sec><tp:treatment-sec sec-type="etymology" id="SECID0ETUAG"><title>Etymology.</title><p>Latin, “full of light”, in reference to the pale coloring of the body, especially in the yellow-white juveniles, as well as to the name of the locality of the first known specimen, Sunglow, Arizona.</p></tp:treatment-sec><tp:treatment-sec sec-type="diagnosis" id="SECID0EYUAG"><title>Diagnosis.</title><p>A large-bodied species, covered extensively with pale scales in both males and females. The male is distinctive for the red face with a blue central patch (Figs <xref ref-type="fig" rid="F4">43</xref>, <xref ref-type="fig" rid="F4">46</xref>), though in alcohol the blue patch appears as metallic green. The tibial apophysis of the palp has a distinct bump projecting retrolaterally, proximal from the tip (Figs <xref ref-type="fig" rid="F4">38</xref>, <xref ref-type="fig" rid="F4">39</xref>). The epigynum is distinctive, with the central pocket for the <abbrev xmlns:xlink="http://www.w3.org/1999/xlink" xlink:title="retrolateral tibial apophysis" id="ABBRID0EOVAG" xlink:type="simple">RTA</abbrev> very small, on a mound in front of which the openings are adpressed (Fig. <xref ref-type="fig" rid="F4">40</xref>).</p><fig id="F4" position="float" orientation="portrait"><label>Figures 38–49.</label><caption><p>
          <italic><tp:taxon-name><tp:taxon-name-part taxon-name-part-type="genus">Habronattus</tp:taxon-name-part> <tp:taxon-name-part taxon-name-part-type="species">luminosus</tp:taxon-name-part></tp:taxon-name></italic> sp. n. <bold>38</bold> Left male palp, ventral view (paratype male from Sunglow) <bold>39</bold> Same, retrolateral view of palp tibia <bold>40</bold> Epigynum, ventral view (paratype female AZS13-7108 from Amateur Astronomy Vista WPM#13-056) <bold>41–43</bold> Male holotype (photographed by Daniel Zurek) <bold>44–46</bold> Male from Mt. Hopkins Road <named-content xmlns:xlink="http://www.w3.org/1999/xlink" content-type="dwc:verbatimCoordinates" xlink:type="simple"><named-content content-type="geo-json" specific-use="{&#34;type&#34;:&#34;Point&#34;,&#34;coordinates&#34;:[-110.914700,31.669700]}" id="NCID0EVWAG" xlink:type="simple">31.6697°N 110.9147°W</named-content></named-content> (photographed by Thomas Shahan) <bold>47, 48</bold> Female paratype AZS13-7108 from Amateur Astronomy Vista WPM#13-056 <bold>49</bold> Juvenile AZS13-6951 from Mt. Hopkins Road WPM#13-054. Figs 41–43 are ©2016 Daniel Zurek, released under a Creative Commons Attribution (CC-BY) 4.0 license. Figs 44–46 are ©2016 Thomas Shahan, released under a Creative Commons Attribution-NonCommercial-ShareAlike 3.0 Unported license. Figs 47–49 are copyright © 2015 W. P. Maddison, released under a Creative Commons Attribution (CC-BY) 3.0 license.</p></caption><graphic xmlns:xlink="http://www.w3.org/1999/xlink" xlink:href="zookeys-646-045-g004.jpg" position="float" orientation="portrait" xlink:type="simple" id="oo_118470.jpg"/></fig></tp:treatment-sec><tp:treatment-sec sec-type="description" id="SECID0ELXAG"><title>Description.</title><p>
            <italic>Male</italic> (focal specimen: holotype, Figs <xref ref-type="fig" rid="F4">41–43</xref>). Carapace length 3.1; abdomen length 3.2. Palp (Figs <xref ref-type="fig" rid="F4">38–39</xref>): bulb moderately rotated, with embolus arising at about 290°. <abbrev xmlns:xlink="http://www.w3.org/1999/xlink" xlink:title="retrolateral tibial apophysis" id="ABBRID0E2XAG" xlink:type="simple">RTA</abbrev> with a notable bump dorsally near the tip. Legs: unornamented, as in the female. Carapace: At the back of the carapace is a small stridulatory file, as is seen in various <italic><tp:taxon-name><tp:taxon-name-part taxon-name-part-type="genus">Habronattus</tp:taxon-name-part></tp:taxon-name></italic> species (Maddison and Stratton 1988). The file is similar in form to that of the <italic><tp:taxon-name><tp:taxon-name-part taxon-name-part-type="genus">Habronattus</tp:taxon-name-part> <tp:taxon-name-part taxon-name-part-type="species">agilis</tp:taxon-name-part></tp:taxon-name></italic> species group, but much narrower. Colour in alcohol: Chelicerae brown with fine glistening hairs. Palp femur light brown with some white scales; tibia with white scales; cymbium brown with a few pale setae. Legs without distinct markings, light to medium brown, with pale scales. Clypeus brown, with a central patch just over the chelicerae of metallic green setae — this contrasts with the appearance in life of a rust-coloured clypeus with a central blue patch (Figs <xref ref-type="fig" rid="F4">43</xref>, <xref ref-type="fig" rid="F4">46</xref>). Carapace dark brown with patches of cream-coloured scales in the ocular area, below the <abbrev xmlns:xlink="http://www.w3.org/1999/xlink" xlink:title="posterior lateral eyes" id="ABBRID0EYYAG" xlink:type="simple">PLE</abbrev>, and on the thorax (Figs <xref ref-type="fig" rid="F4">41–42</xref>, <xref ref-type="fig" rid="F4">44</xref>). Abdomen dark brown above with a longitudinal band of cream scales medially, wider at front. Sides also covered in cream scales. Venter medium gray-brown.</p><p>
            <italic>Female</italic> (focal specimen: paratype, specimen AZS13-7108, Figs <xref ref-type="fig" rid="F4">47–48</xref>). This is the most intact female, as specimen AZS13-7081 (= genetic voucher GLR218) was mostly consumed for RNA extraction. However, an acrocerid fly from ASZ13-7108 emerged about 7 weeks after capture, and thus the abdomen is collapsed. While acrocerid parasitism can affect development, the epigynum of the parasitized specimen (Fig. <xref ref-type="fig" rid="F4">40</xref>) is apparently natural, as it matches closely to that of AZS13-7081. Carapace length 3.1. Epigynum (Fig. <xref ref-type="fig" rid="F4">40</xref>) with very small central pocket (the guide for the <abbrev xmlns:xlink="http://www.w3.org/1999/xlink" xlink:title="retrolateral tibial apophysis" id="ABBRID0EUZAG" xlink:type="simple">RTA</abbrev>) embedded <!--PageBreak--><!--PageBreak-->within a sclerotized mound. Openings just in front of this mound, almost hidden by it. Colour: Markings indistinct; appendages and body pale yellowish to medium brown, darkest in the ocular area, covered with cream-coloured scales. Abdomen with hint of markings of male (Fig. <xref ref-type="fig" rid="F4">48</xref>). Clypeus (Fig. <xref ref-type="fig" rid="F4">47</xref>) covered in cream scales.</p></tp:treatment-sec><tp:treatment-sec sec-type="material" id="SECID0ED1AG"><title>Additional material examined.</title><p>1♂, 8 juveniles, all from southeastern Arizona. U.S.A.: Arizona: Santa Cruz Co., Mt. Hopkins Rd, Amateur Astronomy Vista, 31.6759 - 31.6762°N 110.9289 - 110.9293°W, 1430 m elev., 7 August 2013, W.Maddison &amp; H. Proctor, WPM#13-056 (2 juveniles in <named-content xmlns:xlink="http://www.w3.org/1999/xlink" content-type="dwc:institutional_code" xlink:type="simple">UBC</named-content>-SEM). U.S.A.: Arizona: Santa Cruz Co.: Mt. Hopkins Road, <named-content xmlns:xlink="http://www.w3.org/1999/xlink" content-type="dwc:verbatimCoordinates" xlink:type="simple"><named-content content-type="geo-json" specific-use="{&#34;type&#34;:&#34;Point&#34;,&#34;coordinates&#34;:[-110.913700,31.670500]}" id="NCID0EY1AG" xlink:type="simple">31.6705°N 110.9137°W</named-content></named-content>, 1640 m elev., 6 August 2013, W.Maddison &amp; H. Proctor, WPM#13-054 (3 juveniles in <named-content xmlns:xlink="http://www.w3.org/1999/xlink" content-type="dwc:institutional_code" xlink:type="simple">UBC</named-content>-SEM). Arizona: Pima Co.: Madera Canyon, near Proctor Road, <named-content xmlns:xlink="http://www.w3.org/1999/xlink" content-type="dwc:verbatimCoordinates" xlink:type="simple"><named-content content-type="geo-json" specific-use="{&#34;type&#34;:&#34;Point&#34;,&#34;coordinates&#34;:[-110.884700,31.741700]}" id="NCID0EM2AG" xlink:type="simple">31.7417°N 110.8847°W</named-content></named-content>, 9 August 2013, W. Maddison, WPM#13-062 (3 juveniles in <named-content xmlns:xlink="http://www.w3.org/1999/xlink" content-type="dwc:institutional_code" xlink:type="simple">UBC</named-content>-SEM). Arizona: Santa Cruz Co., Mt. Hopkins Road, <named-content xmlns:xlink="http://www.w3.org/1999/xlink" content-type="dwc:verbatimCoordinates" xlink:type="simple"><named-content content-type="geo-json" specific-use="{&#34;type&#34;:&#34;Point&#34;,&#34;coordinates&#34;:[-110.914700,31.669700]}" id="NCID0EA3AG" xlink:type="simple">31.6697°N 110.9147°W</named-content></named-content>, 19 June 2012, M. Girard (1♂ in <named-content xmlns:xlink="http://www.w3.org/1999/xlink" content-type="dwc:institutional_code" xlink:type="simple">UBC</named-content>-SEM, DNA voucher d436 and Figs <xref ref-type="fig" rid="F4">44–46</xref>).</p></tp:treatment-sec><tp:treatment-sec sec-type="natural history" id="SECID0EZ3AG"><title>Natural history.</title><p>After this species was first found by Barbara and Vince Roth in the Chiricahua Mountains in 1977, it went uncollected for many years, despite my many attempts to find it in southern Arizona when I resided there for 13 years. It was then rediscovered in 2012 by Madeline Girard in the high desert scrub/grassland just below the oak woodlands in the Santa Rita Mountains. Subsequent collecting has revealed an unusual habitat: it is found hidden in tall clumps of grass in the desert scrub near the lower edge of the oak woodlands (Figs <xref ref-type="fig" rid="F13">102–103</xref>). It can be found by lifting up the overhanging grass of the clump, or pushing apart the clump to reveal specimens hidden near its core. Although we did not find many adults in August, small yellowish juveniles with prominent black spots (Fig. <xref ref-type="fig" rid="F4">49</xref>) were reasonably common. A few were raised for several moults, and by their change in markings, they do appear to be <italic><tp:taxon-name><tp:taxon-name-part taxon-name-part-type="genus">Habronattus</tp:taxon-name-part> <tp:taxon-name-part taxon-name-part-type="species">luminosus</tp:taxon-name-part></tp:taxon-name></italic>, supported also by the fact that they cannot be assigned to any other known <italic><tp:taxon-name><tp:taxon-name-part taxon-name-part-type="genus">Habronattus</tp:taxon-name-part></tp:taxon-name></italic> in the relatively well-known fauna of southern Arizona. Given the known localities and grassy habitat, its range might be expected to extend into the Chihuahan Desert grasslands.</p></tp:treatment-sec><tp:treatment-sec><!--Section generated to contain objects referenced in tp:taxon-treatment.--><fig id="F13" position="float" orientation="portrait"><label>Figures 102–103.</label><caption><p>Habitat of <italic><tp:taxon-name><tp:taxon-name-part taxon-name-part-type="genus">Habronattus</tp:taxon-name-part> <tp:taxon-name-part taxon-name-part-type="species">luminosus</tp:taxon-name-part></tp:taxon-name></italic>, Arizona, Amateur Astronomy Vista, <named-content xmlns:xlink="http://www.w3.org/1999/xlink" content-type="dwc:verbatimCoordinates" xlink:type="simple"><named-content content-type="geo-json" specific-use="{&#34;type&#34;:&#34;Point&#34;,&#34;coordinates&#34;:[-110.929000,31.676000]}" id="NCID0EU1BI" xlink:type="simple">31.676°N 110.929°W</named-content></named-content>.</p></caption><graphic xmlns:xlink="http://www.w3.org/1999/xlink" xlink:href="zookeys-646-045-g013.jpg" position="float" orientation="portrait" xlink:type="simple" id="oo_118482.jpg"/></fig></tp:treatment-sec></tp:taxon-treatment>
