# Supplementary material for: New species of Habronattus and Pellenes jumping spiders (Araneae, Salticidae, Harmochirina)
Source: Zookeys. 2017 Jan 17;(646):45–72. doi: 10.3897/zookeys.646.10787 (PMC5299439; doi:10.3897/zookeys.646.10787)
Supplement: XML Treatment for Habronattus roberti [file zookeys.646.10787-treatment6.xml]

<!DOCTYPE tp:taxon-treatment
  PUBLIC "-//TaxonX//DTD Taxonomic Treatment Publishing DTD v0 20100105//EN" "tax-treatment-NSO.dtd">
<tp:taxon-treatment xmlns:tp="http://www.plazi.org/taxpub"><tp:treatment-meta><kwd-group><label>Taxon classification</label><kwd><named-content content-type="kingdom">Animalia</named-content></kwd><kwd><named-content content-type="order">Araneae</named-content></kwd><kwd><named-content content-type="family">Salticidae</named-content></kwd></kwd-group><mixed-citation publication-type="journal"><person-group><name><surname>Maddison</surname><given-names>Wayne P.</given-names></name></person-group><article-title>New species of <italic><tp:taxon-name><tp:taxon-name-part taxon-name-part-type="genus">Habronattus</tp:taxon-name-part></tp:taxon-name></italic> and <italic><tp:taxon-name><tp:taxon-name-part taxon-name-part-type="genus">Pellenes</tp:taxon-name-part></tp:taxon-name></italic> jumping spiders (<tp:taxon-name><tp:taxon-name-part taxon-name-part-type="order">Araneae</tp:taxon-name-part></tp:taxon-name>, <tp:taxon-name><tp:taxon-name-part taxon-name-part-type="family">Salticidae</tp:taxon-name-part></tp:taxon-name>, <tp:taxon-name><tp:taxon-name-part taxon-name-part-type="subtribe">Harmochirina</tp:taxon-name-part></tp:taxon-name>)</article-title><source>Zookeys</source><day>17</day><month>1</month><year>2017</year><volume>2017</volume><issue>646</issue><fpage>45</fpage><lpage>72</lpage><pub-id pub-id-type="doi">10.3897/zookeys.646.10787</pub-id></mixed-citation></tp:treatment-meta><tp:nomenclature><tp:taxon-name>
            <tp:taxon-name-part taxon-name-part-type="genus">Habronattus</tp:taxon-name-part>
            <tp:taxon-name-part taxon-name-part-type="species">roberti</tp:taxon-name-part>
            <object-id xmlns:xlink="http://www.w3.org/1999/xlink" content-type="zoobank" xlink:type="simple">http://zoobank.org/A92F955E-13A9-4EDE-A707-F49C6253041C</object-id>
          </tp:taxon-name><tp:taxon-authority>Maddison</tp:taxon-authority><tp:taxon-status xmlns:xlink="http://www.w3.org/1999/xlink" xlink:type="simple">sp. n.</tp:taxon-status><xref ref-type="fig" rid="F5">Figs 50–62</xref><xref ref-type="fig" rid="F6">, 63–68</xref></tp:nomenclature><tp:treatment-sec sec-type="Holotype" id="SECID0EF6AG"><title>Holotype.</title><p>Male specimen JAL14-0175 in CNAN-<named-content xmlns:xlink="http://www.w3.org/1999/xlink" content-type="dwc:institutional_code" xlink:type="simple">IBUNAM</named-content>, with data: México: Jalisco: Estación de Biología Chamela, Calandria Trail, 19.501 - 19.505°N 105.035°W, 130 m elev., 23 Feb. 2014, W. Maddison &amp; R. Sosa, WPM#14-038.</p></tp:treatment-sec><tp:treatment-sec sec-type="Paratypes" id="SECID0EU6AG"><title>Paratypes</title><p>(5♂♂ 7♀♀). Same data as holotype (2♂♂ specimens JAL14-0184 and JAL14-0152 in <named-content xmlns:xlink="http://www.w3.org/1999/xlink" content-type="dwc:institutional_code" xlink:type="simple">UBC</named-content>-SEM). México: Jalisco: Chamela estuary, <named-content xmlns:xlink="http://www.w3.org/1999/xlink" content-type="dwc:verbatimCoordinates" xlink:type="simple"><named-content content-type="geo-json" specific-use="{&#34;type&#34;:&#34;Point&#34;,&#34;coordinates&#34;:[-105.077000,19.529000]}" id="NCID0EJABG" xlink:type="simple">19.5290°N 105.0770°W</named-content></named-content>, 2 June 1998, W. Maddison et al., WPM#98-070 (1♀ Fig. <xref ref-type="fig" rid="F5">52</xref> in <named-content xmlns:xlink="http://www.w3.org/1999/xlink" content-type="dwc:institutional_code" xlink:type="simple">UBC</named-content> SEM, 1♀ in <named-content xmlns:xlink="http://www.w3.org/1999/xlink" content-type="dwc:institutional_code" xlink:type="simple">AMNH</named-content>). México: Jalisco: Estación de Biología Chamela, <named-content xmlns:xlink="http://www.w3.org/1999/xlink" content-type="dwc:verbatimCoordinates" xlink:type="simple"><named-content content-type="geo-json" specific-use="{&#34;type&#34;:&#34;Point&#34;,&#34;coordinates&#34;:[-105.045000,19.498000]}" id="NCID0EHBBG" xlink:type="simple">19.498°N 105.045°W</named-content></named-content>, 1-2 June 1998, W. Maddison et al., WPM#98-071 (1♂ specimen W257 Figs <xref ref-type="fig" rid="F5">50–51</xref> in <named-content xmlns:xlink="http://www.w3.org/1999/xlink" content-type="dwc:institutional_code" xlink:type="simple">UBC</named-content> SEM). México: Jalisco: Estación de Biología Chamela, Chachalaca Trail, <named-content xmlns:xlink="http://www.w3.org/1999/xlink" content-type="dwc:verbatimCoordinates" xlink:type="simple"><named-content content-type="geo-json" specific-use="{&#34;type&#34;:&#34;Point&#34;,&#34;coordinates&#34;:[-105.042000,19.496000]}" id="NCID0E1BBG" xlink:type="simple">19.496°N 105.042°W</named-content></named-content> 10 Feb. 2014, W. Maddison &amp; H. Proctor, WPM#14-015 (1♂ specimen JAL14-9252 and 1♀ specimen JAL14-9239 in <named-content xmlns:xlink="http://www.w3.org/1999/xlink" content-type="dwc:institutional_code" xlink:type="simple">UBC</named-content>-SEM). México: Jalisco: Estación de Biología Chamela, Viveros, <named-content xmlns:xlink="http://www.w3.org/1999/xlink" content-type="dwc:verbatimCoordinates" xlink:type="simple"><named-content content-type="geo-json" specific-use="{&#34;type&#34;:&#34;Point&#34;,&#34;coordinates&#34;:[-105.043000,19.499000]}" id="NCID0EOCBG" xlink:type="simple">19.499°N 105.043°W</named-content></named-content>, 90 m elev., 16 - 27 Feb. 2014, W. Maddison &amp; H. Proctor, WPM#14-028 (1♀ specimen JAL14-0120 in <named-content xmlns:xlink="http://www.w3.org/1999/xlink" content-type="dwc:institutional_code" xlink:type="simple">UBC</named-content>-SEM, 1♂ in <named-content xmlns:xlink="http://www.w3.org/1999/xlink" content-type="dwc:institutional_code" xlink:type="simple">AMNH</named-content>). México: Jalisco: Estación de Biología Chamela, Viveros, <named-content xmlns:xlink="http://www.w3.org/1999/xlink" content-type="dwc:verbatimCoordinates" xlink:type="simple"><named-content content-type="geo-json" specific-use="{&#34;type&#34;:&#34;Point&#34;,&#34;coordinates&#34;:[-105.043000,19.499000]}" id="NCID0ENDBG" xlink:type="simple">19.499°N 105.043°W</named-content></named-content>, 90 m elev., 28 Feb. - 1 March 2014, W. Maddison, WPM#14-042 (1♀ in CNAN-<named-content xmlns:xlink="http://www.w3.org/1999/xlink" content-type="dwc:institutional_code" xlink:type="simple">IBUNAM</named-content>, 1♀ in <named-content xmlns:xlink="http://www.w3.org/1999/xlink" content-type="dwc:institutional_code" xlink:type="simple">MCZ</named-content>, 1♀ in <named-content xmlns:xlink="http://www.w3.org/1999/xlink" content-type="dwc:institutional_code" xlink:type="simple">MCZ</named-content>).</p><fig id="F5" position="float" orientation="portrait"><label>Figures 50–62.</label><caption><p>
          <italic><tp:taxon-name><tp:taxon-name-part taxon-name-part-type="genus">Habronattus</tp:taxon-name-part> <tp:taxon-name-part taxon-name-part-type="species">roberti</tp:taxon-name-part></tp:taxon-name></italic> sp. n., typical (coastal) populations. <bold>50</bold> Left male palp, ventral view (paratype male W257 from WPM#98-071) <bold>51</bold> Same, retrolateral view of palp tibia <bold>52</bold> Epigynum, ventral view (paratype female from WPM#98-070) <bold>53, 56</bold> Male JAL14-8934 from WPM#14-015 <bold>54, 57</bold> Male JAL14-9737 from WPM#14-034 <bold>55</bold> Male JAL14-9777 from WPM#14-034 <bold>58</bold> Male from WPM#98-070 <bold>59</bold> Femur, patella and tibia of third leg, prolateral view, of male from WPM#98-070 <bold>60</bold> Same, in alcohol, of male paratype #257 from WPM#98-071 <bold>61–62</bold> Female paratype JAL14-9239 from WPM#14-015 All specimens are from the area of Chamela, Jalisco; WPM collecting codes are those indicated in specimen records in description. Figs 53–59, 61, 62 are copyright © 2015 W. P. Maddison, released under a Creative Commons Attribution (CC-BY) 3.0 license.</p></caption><graphic xmlns:xlink="http://www.w3.org/1999/xlink" xlink:href="zookeys-646-045-g005.jpg" position="float" orientation="portrait" xlink:type="simple" id="oo_118472.jpg"/></fig></tp:treatment-sec><tp:treatment-sec sec-type="etymology" id="SECID0E1FBG"><title>Etymology.</title><p>Named after my late father, Robert John Maddison, who introduced me to the small things in nature through fishing bait and saturniid cocoons. When my brother and I developed interests in beetles and spiders, he offered to take the family on long collecting trips. His gentle encouragement let me find my own love for the riches of biodiversity.</p></tp:treatment-sec><tp:treatment-sec sec-type="diagnosis" id="SECID0E6FBG"><title>Diagnosis.</title><p>Belonging within the clade whose males have modified first and third legs (<italic><tp:taxon-name><tp:taxon-name-part taxon-name-part-type="species">coecatus</tp:taxon-name-part></tp:taxon-name></italic>, <italic><tp:taxon-name><tp:taxon-name-part taxon-name-part-type="species">viridipes</tp:taxon-name-part></tp:taxon-name></italic> and <italic><tp:taxon-name><tp:taxon-name-part taxon-name-part-type="species">clypeatus</tp:taxon-name-part></tp:taxon-name></italic> groups), but not clearly belonging to any of the subgroups. Shows similarities to the <italic><tp:taxon-name><tp:taxon-name-part taxon-name-part-type="species">viridipes</tp:taxon-name-part></tp:taxon-name></italic> species group (a ridge of raised scales between the <abbrev xmlns:xlink="http://www.w3.org/1999/xlink" xlink:title="posterior lateral eyes" id="ABBRID0ELHBG" xlink:type="simple">PLE</abbrev>; courtship behaviour) but also to the <italic><tp:taxon-name><tp:taxon-name-part taxon-name-part-type="species">clypeatus</tp:taxon-name-part></tp:taxon-name></italic> group (red-purple third patella; checkered or striped pattern visible in male AMEs). Unlike relatives with green legs, the yellow-green of the first leg of northern populations is weakly green and is restricted to the underside of the femur. Modifications of the third patella are small, in that respect resembling several species of the <italic><tp:taxon-name><tp:taxon-name-part taxon-name-part-type="species">viridipes</tp:taxon-name-part></tp:taxon-name></italic> and <italic><tp:taxon-name><tp:taxon-name-part taxon-name-part-type="species">clypeatus</tp:taxon-name-part></tp:taxon-name></italic> groups, but differing from those in having two small bumps dorsally on the patella (Figs <xref ref-type="fig" rid="F5">59–60</xref>, <xref ref-type="fig" rid="F6">67–68</xref>). Like <italic><tp:taxon-name><tp:taxon-name-part taxon-name-part-type="genus">Habronattus</tp:taxon-name-part> <tp:taxon-name-part taxon-name-part-type="species">moratus</tp:taxon-name-part></tp:taxon-name></italic> (Gertsch &amp; Mulaik, 1936), the raised ridge of scales between the <abbrev xmlns:xlink="http://www.w3.org/1999/xlink" xlink:title="posterior median eyes (the “small eyes”)" id="ABBRID0E5IBG" xlink:type="simple">PME</abbrev> appears from in front as a tuft over the <abbrev xmlns:xlink="http://www.w3.org/1999/xlink" xlink:title="posterior median eyes (the “small eyes”)" id="ABBRID0ECJBG" xlink:type="simple">PME</abbrev> (white arrow Fig. <xref ref-type="fig" rid="F6">66</xref>) and a broader raised ridge that is bimodal (lower at the midline; black arrow Fig. <xref ref-type="fig" rid="F6">66</xref>). Unlike <italic><tp:taxon-name><tp:taxon-name-part taxon-name-part-type="genus">Habronattus</tp:taxon-name-part> <tp:taxon-name-part taxon-name-part-type="species">moratus</tp:taxon-name-part></tp:taxon-name></italic>, the palp’s bulb is reasonably well rotated (<italic><tp:taxon-name><tp:taxon-name-part taxon-name-part-type="genus">Habronattus</tp:taxon-name-part> <tp:taxon-name-part taxon-name-part-type="species">moratus</tp:taxon-name-part></tp:taxon-name></italic>, <abbrev xmlns:xlink="http://www.w3.org/1999/xlink" xlink:title="terminal apophysis" id="ABBRID0ECKBG" xlink:type="simple">TmA</abbrev> base pointing to 90°; <italic><tp:taxon-name><tp:taxon-name-part taxon-name-part-type="genus">Habronattus</tp:taxon-name-part> <tp:taxon-name-part taxon-name-part-type="species">roberti</tp:taxon-name-part></tp:taxon-name></italic>, <abbrev xmlns:xlink="http://www.w3.org/1999/xlink" xlink:title="terminal apophysis" id="ABBRID0EQKBG" xlink:type="simple">TmA</abbrev> base pointing to 190°).</p><fig id="F6" position="float" orientation="portrait"><label>Figures 63–68.</label><caption><p>
          <italic><tp:taxon-name><tp:taxon-name-part taxon-name-part-type="genus">Habronattus</tp:taxon-name-part> <tp:taxon-name-part taxon-name-part-type="species">roberti</tp:taxon-name-part></tp:taxon-name></italic> sp. n., El Grullo and Nayarit populations. <bold>63, 65</bold> Male from Jalisco: Los Yesos, near El Grullo <named-content xmlns:xlink="http://www.w3.org/1999/xlink" content-type="dwc:verbatimCoordinates" xlink:type="simple"><named-content content-type="geo-json" specific-use="{&#34;type&#34;:&#34;Point&#34;,&#34;coordinates&#34;:[-104.067000,19.750000]}" id="NCID0ELLBG" xlink:type="simple">19.750°N 104.067°W</named-content></named-content> WPM#98-065 <bold>64, 66</bold> Male from Nayarit: Singaita, just E of San Blas <bold>67, 68</bold> Femur, patella and tibia of third leg, prolateral view, of male from Los Yesos (WPM#98-065); Fig. 68 is of the right leg, digitally flipped horizontally. Figs 63–66, 68 are copyright © 2015 W. P. Maddison, released under a Creative Commons Attribution (CC-BY) 3.0 license.</p></caption><graphic xmlns:xlink="http://www.w3.org/1999/xlink" xlink:href="zookeys-646-045-g006.jpg" position="float" orientation="portrait" xlink:type="simple" id="oo_118474.jpg"/></fig></tp:treatment-sec><tp:treatment-sec sec-type="description" id="SECID0E4LBG"><title>Description.</title><p>
            <italic>Male</italic> (focal specimen: holotype). Carapace length 2.3; abdomen length 2.3. Palp’s bulb well rotated, with embolus arising at 310° (Fig. <xref ref-type="fig" rid="F5">50</xref>). Tip of <abbrev xmlns:xlink="http://www.w3.org/1999/xlink" xlink:title="retrolateral tibial apophysis" id="ABBRID0EJMBG" xlink:type="simple">RTA</abbrev> in ventral view curves toward the prolateral, forming a hook, like that seen in <italic><tp:taxon-name><tp:taxon-name-part taxon-name-part-type="genus">Habronattus</tp:taxon-name-part> <tp:taxon-name-part taxon-name-part-type="species">arcalorus</tp:taxon-name-part></tp:taxon-name></italic> Maddison &amp; Maddison, 2016 and other <italic><tp:taxon-name><tp:taxon-name-part taxon-name-part-type="species">clypeatus</tp:taxon-name-part></tp:taxon-name></italic>-group members. In retrolateral view, the <abbrev xmlns:xlink="http://www.w3.org/1999/xlink" xlink:title="retrolateral tibial apophysis" id="ABBRID0EBNBG" xlink:type="simple">RTA</abbrev> is more robust than usually seen in the <italic><tp:taxon-name><tp:taxon-name-part taxon-name-part-type="species">viridipes</tp:taxon-name-part></tp:taxon-name></italic> group. Colour: Chelicerae light brown with a glabrous black patch in basal prolateral portion (Fig. <xref ref-type="fig" rid="F5">58</xref>). Palp femur pale brown with white setae distally; patella covered with white setae; tibia darker but with long white setae retrolaterally; cymbium covered with white setae. First leg with long fringe of white setae on ventral-retrolateral edge, longest distally; weak fringe ventrally and retrolaterally on patella and tibia; no prolateral fringe. One prolateral macroseta on tibia longer than usual, and only very slightly flattened. First leg black above, brown otherwise, palest beneath the femur where it is covered with white setae expanded at the tip (Figs <xref ref-type="fig" rid="F5">57–58</xref>). (In life, the integument of the femur shows no obvious green.) Other legs medium to dark brown with cream coloured scales. Second leg with prolateral side distinctly darker. Third femur with faint transverse bands of cream scales as in <italic><tp:taxon-name><tp:taxon-name-part taxon-name-part-type="species">viridipes</tp:taxon-name-part></tp:taxon-name></italic> and <italic><tp:taxon-name><tp:taxon-name-part taxon-name-part-type="species">clypeatus</tp:taxon-name-part></tp:taxon-name></italic> group (Fig. <xref ref-type="fig" rid="F5">56</xref>). Patella with a black spot on the prolateral side, and two protuberances dorsally, red-purple in life (Figs <xref ref-type="fig" rid="F5">59–60</xref>). (In some speci<!--PageBreak-->mens, the proximal half of the patella is yellowish-green, Fig. <xref ref-type="fig" rid="F7">69</xref>.) The prolateral face of the tibia has a narrow strongly white band proximally, then a black region, then a rising band of cream scales. Clypeus and sides of carapace brown. Ocular area dark, covered in grey-brown scales that grade to black between the <abbrev xmlns:xlink="http://www.w3.org/1999/xlink" xlink:title="posterior median eyes (the “small eyes”)" id="ABBRID0EXOBG" xlink:type="simple">PME</abbrev>. On the thorax, broad bands of cream scales extend from beneath <abbrev xmlns:xlink="http://www.w3.org/1999/xlink" xlink:title="posterior median eyes (the “small eyes”)" id="ABBRID0E2OBG" xlink:type="simple">PME</abbrev> and <abbrev xmlns:xlink="http://www.w3.org/1999/xlink" xlink:title="posterior lateral eyes" id="ABBRID0E6OBG" xlink:type="simple">PLE</abbrev> to the posterior margin; these two bands are contiguous with the inverted V of cream scales between the <abbrev xmlns:xlink="http://www.w3.org/1999/xlink" xlink:title="posterior median eyes (the “small eyes”)" id="ABBRID0EDPBG" xlink:type="simple">PME</abbrev>. The integument underlying these thoracic bands is pale. Abdomen black to dark brown above with a broad cream basal band, and a central longitudinal band that is widest at front, sometimes contacting the basal band (Fig. <xref ref-type="fig" rid="F5">54</xref>). Venter with three longitudinal dark bands.</p><fig id="F7" position="float" orientation="portrait"><label>Figures 69–70.</label><caption><p>
          <italic><tp:taxon-name><tp:taxon-name-part taxon-name-part-type="genus">Habronattus</tp:taxon-name-part></tp:taxon-name></italic> males with checkered and striped patterns in the <abbrev xmlns:xlink="http://www.w3.org/1999/xlink" xlink:title="anterior median eyes" id="ABBRID0E1PBG" xlink:type="simple">AME</abbrev>. <bold>69</bold> <italic><tp:taxon-name><tp:taxon-name-part taxon-name-part-type="genus">Habronattus</tp:taxon-name-part> <tp:taxon-name-part taxon-name-part-type="species">roberti</tp:taxon-name-part></tp:taxon-name></italic> male JAL14-9777 from WPM#14-034 <bold>70</bold> <italic><tp:taxon-name><tp:taxon-name-part taxon-name-part-type="genus">Habronattus</tp:taxon-name-part> <tp:taxon-name-part taxon-name-part-type="species">aztecanus</tp:taxon-name-part></tp:taxon-name></italic> male JAL14-8782 from Jalisco: Puerto Vallarta, Bocanegra beach, <named-content xmlns:xlink="http://www.w3.org/1999/xlink" content-type="dwc:verbatimCoordinates" xlink:type="simple"><named-content content-type="geo-json" specific-use="{&#34;type&#34;:&#34;Point&#34;,&#34;coordinates&#34;:[-105.274000,20.670000]}" id="NCID0EZQBG" xlink:type="simple">20.670°N 105.274°W</named-content></named-content>, 3 m elev., 8 Feb. 2014, WPM#14-012. Figures 69–70 are copyright © 2015 W. P. Maddison, released under a Creative Commons Attribution (CC-BY) 3.0 license.</p></caption><graphic xmlns:xlink="http://www.w3.org/1999/xlink" xlink:href="zookeys-646-045-g007.jpg" position="float" orientation="portrait" xlink:type="simple" id="oo_118475.jpg"/></fig><p>
            <italic>Female</italic> (focal specimen: paratype, specimen JAL14-9239, Figs <xref ref-type="fig" rid="F5">61</xref>, <xref ref-type="fig" rid="F5">62</xref>). Carapace length 2.3; abdomen length 2.4. Epigynum (Fig. <xref ref-type="fig" rid="F5">52</xref>) with central pocket parallel-sided, as typical for <italic><tp:taxon-name><tp:taxon-name-part taxon-name-part-type="species">clypeatus</tp:taxon-name-part></tp:taxon-name></italic> and <italic><tp:taxon-name><tp:taxon-name-part taxon-name-part-type="species">viridipes</tp:taxon-name-part></tp:taxon-name></italic> groups. Atrium small, crescent shaped, in front of a central pocket that has more or less parallel sides. Colour (Figs <xref ref-type="fig" rid="F5">61–62</xref>) pale except for dark patches on chelicerae in the same places as male. In alcohol there is a faint hint of the abdominal markings of the male.</p></tp:treatment-sec><tp:treatment-sec sec-type="Geographical variation" id="SECID0EOSBG"><title>Geographical variation.</title><p>Males from the coast of Jalisco, including the type locality and El Tuito, have brown faces (Fig. <xref ref-type="fig" rid="F5">58</xref>) and a third patella with a red-purple protuberance (Fig. <xref ref-type="fig" rid="F5">59</xref>). Males from north of the coastal mountain range, near El Grullo, have white hairs on the chelicerae and the border of the clypeus (Fig. <xref ref-type="fig" rid="F6">63</xref>), a third patella with no black spot and reduced protuberances that lack the red-purple colour (Fig. <xref ref-type="fig" rid="F6">68</xref>), and a first femur that is more obviously greenish (Fig. <xref ref-type="fig" rid="F6">63</xref>). Males from further north, in Nayarit, have an extensively white clypeus, a greenish first femur (Fig. <xref ref-type="fig" rid="F6">64</xref>), and a third patella with the black spot and protuberances that are black rather than red-purple. No difference was noted in the palpi, nor were striking differences noted in <!--PageBreak-->their courtship behaviours (see below, Natural History). It is possible that these forms represent separate species, but they are here retained together pending more data.</p></tp:treatment-sec><tp:treatment-sec sec-type="material" id="SECID0EOTBG"><title>Additional material examined.</title><p>35♂♂ 7 ♀♀ in <named-content xmlns:xlink="http://www.w3.org/1999/xlink" content-type="dwc:institutional_code" xlink:type="simple">UBC</named-content>-SEM: <italic>Coastal (typical) form</italic>: México: Jalisco: Chamela estuary, <named-content xmlns:xlink="http://www.w3.org/1999/xlink" content-type="dwc:verbatimCoordinates" xlink:type="simple"><named-content content-type="geo-json" specific-use="{&#34;type&#34;:&#34;Point&#34;,&#34;coordinates&#34;:[-105.077000,19.529000]}" id="NCID0EFUBG" xlink:type="simple">19.5290°N 105.0770°W</named-content></named-content>, 2 June 1998, W. Maddison et al., WPM#98-070 (5♂♂). México: Jalisco: north of El Tuito, <named-content xmlns:xlink="http://www.w3.org/1999/xlink" content-type="dwc:verbatimCoordinates" xlink:type="simple"><named-content content-type="geo-json" specific-use="{&#34;type&#34;:&#34;Point&#34;,&#34;coordinates&#34;:[-105.316000,20.337000]}" id="NCID0ENUBG" xlink:type="simple">20.337°N 105.316°W</named-content></named-content>, 3 June 1998, W. Maddison et al., WPM#98-072 (5♂♂ 1♀). México: Jalisco: Estación de Biología Chamela, Chachalaca Trail, <named-content xmlns:xlink="http://www.w3.org/1999/xlink" content-type="dwc:verbatimCoordinates" xlink:type="simple"><named-content content-type="geo-json" specific-use="{&#34;type&#34;:&#34;Point&#34;,&#34;coordinates&#34;:[-105.042000,19.496000]}" id="NCID0EVUBG" xlink:type="simple">19.496°N 105.042°W</named-content></named-content>, 10 Feb. 2014, W. Maddison &amp; H. Proctor, WPM#14-015 (1♂). México: Jalisco: Estación de Biología Chamela, Viveros, <named-content xmlns:xlink="http://www.w3.org/1999/xlink" content-type="dwc:verbatimCoordinates" xlink:type="simple"><named-content content-type="geo-json" specific-use="{&#34;type&#34;:&#34;Point&#34;,&#34;coordinates&#34;:[-105.043000,19.499000]}" id="NCID0E4UBG" xlink:type="simple">19.499°N 105.043°W</named-content></named-content>, 90 m elev., 16 - 27 Feb. 2014, W. Maddison &amp; H. Proctor, WPM#14-028 (1♂). México: Jalisco: Estación de Biología Chamela, 400-650 m on Calandria Trail, 19.5038 -19.5045°N 105.0334 - 105.0344°W, 19 Feb. 2014, W. Maddison &amp; H. Proctor, WPM#14-034 (2♀♀). México: Jalisco: El Tuito, Rancho Primavera, <named-content xmlns:xlink="http://www.w3.org/1999/xlink" content-type="dwc:verbatimCoordinates" xlink:type="simple"><named-content content-type="geo-json" specific-use="{&#34;type&#34;:&#34;Point&#34;,&#34;coordinates&#34;:[-105.350000,20.341000]}" id="NCID0EFVBG" xlink:type="simple">20.341°N 105.350°W</named-content></named-content>, 600 m elev., 2 - 4 March 2014, W. Maddison &amp; H. Proctor, WPM#14-044 (2♂♂). <italic>El Grullo form</italic>: México: Jalisco: Apulco, <named-content xmlns:xlink="http://www.w3.org/1999/xlink" content-type="dwc:verbatimCoordinates" xlink:type="simple"><named-content content-type="geo-json" specific-use="{&#34;type&#34;:&#34;Point&#34;,&#34;coordinates&#34;:[-103.903000,19.737000]}" id="NCID0EPVBG" xlink:type="simple">19.737°N 103.903°W</named-content></named-content>, 920 m elev., 31 May 1998, W. Maddison et al., WPM#98-064 (1♂). México: Jalisco: Los Yesos, near El Grullo, <named-content xmlns:xlink="http://www.w3.org/1999/xlink" content-type="dwc:verbatimCoordinates" xlink:type="simple"><named-content content-type="geo-json" specific-use="{&#34;type&#34;:&#34;Point&#34;,&#34;coordinates&#34;:[-104.067000,19.750000]}" id="NCID0EXVBG" xlink:type="simple">19.750°N 104.067°W</named-content></named-content>, 900 m elev., 1 June 1998, W. Maddison et al., WPM#98-065 (5♂♂ 1♀). México: Jalisco: Los Yesos, near El Grullo, <named-content xmlns:xlink="http://www.w3.org/1999/xlink" content-type="dwc:verbatimCoordinates" xlink:type="simple"><named-content content-type="geo-json" specific-use="{&#34;type&#34;:&#34;Point&#34;,&#34;coordinates&#34;:[-104.059500,19.750800]}" id="NCID0E6VBG" xlink:type="simple">19.7508°N 104.0595°W</named-content></named-content>, 870m elev., 1 June 1998, W. Maddison et al., WPM#98-066 (2♂♂ 1♀). <italic>Nayarit form</italic>: México: Nayarit: north of Compostela, 25 km S of Tepic, <named-content xmlns:xlink="http://www.w3.org/1999/xlink" content-type="dwc:verbatimCoordinates" xlink:type="simple"><named-content content-type="geo-json" specific-use="{&#34;type&#34;:&#34;Point&#34;,&#34;coordinates&#34;:[-104.921000,21.323000]}" id="NCID0EJWBG" xlink:type="simple">21.323°N 104.921°W</named-content></named-content>, 1000 m elev., oak woodland, 4 June 1998, W. Maddison et al., WPM#98-077 (5♂♂ 1♀). México: Nayarit: few km W of Compostela on highway 200, <named-content xmlns:xlink="http://www.w3.org/1999/xlink" content-type="dwc:verbatimCoordinates" xlink:type="simple"><named-content content-type="geo-json" specific-use="{&#34;type&#34;:&#34;Point&#34;,&#34;coordinates&#34;:[-104.938200,21.223300]}" id="NCID0ERWBG" xlink:type="simple">21.2233°N 104.9382°W</named-content></named-content>, 820 m, 4 June 1998, W. Maddison et al., WPM#98-078 (6♂♂ 1♀). México: Nayarit: few km W of Compostela on highway 200, <named-content xmlns:xlink="http://www.w3.org/1999/xlink" content-type="dwc:verbatimCoordinates" xlink:type="simple"><named-content content-type="geo-json" specific-use="{&#34;type&#34;:&#34;Point&#34;,&#34;coordinates&#34;:[-104.949000,21.212000]}" id="NCID0EZWBG" xlink:type="simple">21.212°N 104.949°W</named-content></named-content>, 870 m, 4 June 1998, W. Maddison et al., WPM#98-079 (2♂♂).</p></tp:treatment-sec><tp:treatment-sec sec-type="natural history" id="SECID0E5WBG"><title>Natural history.</title><p>Collected in the tropical deciduous forests in Jalisco and Nayarit, México. It occurs on leaf litter (Fig. <xref ref-type="fig" rid="F12">100</xref>) along trails and small clearings (Fig. <xref ref-type="fig" rid="F12">101</xref>), exposed to the sun but with shade nearby. Courtship resembles that of the <italic><tp:taxon-name><tp:taxon-name-part taxon-name-part-type="species">viridipes</tp:taxon-name-part></tp:taxon-name></italic> group, with an early stage in which the palps are waved in small circles and the first leg <!--PageBreak-->tips pointed at the female, followed by two transitional waves of the front leg, followed by a long period of asymmetrical flickers of the first legs. Coastal and Nayarit populations have similar displays (Coastal: ♂w259 <ext-link xmlns:xlink="http://www.w3.org/1999/xlink" xlink:type="simple" ext-link-type="uri" xlink:href="https://youtu.be/rL24mLEkUxE">https://youtu.be/rL24mLEkUxE</ext-link>, ♂w257 <ext-link xmlns:xlink="http://www.w3.org/1999/xlink" xlink:type="simple" ext-link-type="uri" xlink:href="https://youtu.be/ty6p7NioFnU">https://youtu.be/ty6p7NioFnU</ext-link>; Nayarit: ♂w261 <ext-link xmlns:xlink="http://www.w3.org/1999/xlink" xlink:type="simple" ext-link-type="uri" xlink:href="https://youtu.be/i79aw5ju1EA">https://youtu.be/i79aw5ju1EA</ext-link>, ♂w262 <ext-link xmlns:xlink="http://www.w3.org/1999/xlink" xlink:type="simple" ext-link-type="uri" xlink:href="https://youtu.be/JV8AjMAgO58">https://youtu.be/JV8AjMAgO58</ext-link>).</p><p>The pattern of light and dark spots or bands visible inside the male’s <abbrev xmlns:xlink="http://www.w3.org/1999/xlink" xlink:title="anterior median eyes" id="ABBRID0ENYBG" xlink:type="simple">AME</abbrev> (Fig. <xref ref-type="fig" rid="F7">69</xref>) is an intriguing feature of <italic><tp:taxon-name><tp:taxon-name-part taxon-name-part-type="genus">Habronattus</tp:taxon-name-part> <tp:taxon-name-part taxon-name-part-type="species">roberti</tp:taxon-name-part></tp:taxon-name></italic> and members of the <italic><tp:taxon-name><tp:taxon-name-part taxon-name-part-type="species">clypeatus</tp:taxon-name-part></tp:taxon-name></italic> group. <xref ref-type="bibr" rid="B12">Maddison and Maddison (2016)</xref> discussed such visible patterns in the male eye as characteristic of the <italic><tp:taxon-name><tp:taxon-name-part taxon-name-part-type="species">clypeatus</tp:taxon-name-part></tp:taxon-name></italic> group (Fig. <xref ref-type="fig" rid="F7">70</xref>; see also <ext-link xmlns:xlink="http://www.w3.org/1999/xlink" xlink:type="simple" ext-link-type="uri" xlink:href="https://www.youtube.com/watch?v=Dq5ky7vjPYo">https://www.youtube.com/watch?v=Dq5ky7vjPYo</ext-link>). As one looks into the <abbrev xmlns:xlink="http://www.w3.org/1999/xlink" xlink:title="anterior median eyes" id="ABBRID0EA1BG" xlink:type="simple">AME</abbrev> of most living salticids with translucent carapaces, one sees the colour changing from honey to black smoothly as the eye moves inside the prosoma and our line of sight moves from the side walls of the eye to the retina itself. The pattern of dark spots in <italic><tp:taxon-name><tp:taxon-name-part taxon-name-part-type="genus">Habronattus</tp:taxon-name-part> <tp:taxon-name-part taxon-name-part-type="species">roberti</tp:taxon-name-part></tp:taxon-name></italic> and the <italic><tp:taxon-name><tp:taxon-name-part taxon-name-part-type="species">clypeatus</tp:taxon-name-part></tp:taxon-name></italic> group is therefore unusual. It is unclear whether other <italic><tp:taxon-name><tp:taxon-name-part taxon-name-part-type="genus">Habronattus</tp:taxon-name-part></tp:taxon-name></italic> have such a pattern; the eye simply appears dark. In <italic><tp:taxon-name><tp:taxon-name-part taxon-name-part-type="genus">Habronattus</tp:taxon-name-part> <tp:taxon-name-part taxon-name-part-type="species">roberti</tp:taxon-name-part></tp:taxon-name></italic>, as in the <italic><tp:taxon-name><tp:taxon-name-part taxon-name-part-type="species">clypeatus</tp:taxon-name-part></tp:taxon-name></italic> group, the integument underlying the thoracic bands is unusually pale, which may permit light to enter the prosoma thus revealing the pattern. Given that this pattern is at the same focal plane as the ornamented third legs (Figs <xref ref-type="fig" rid="F7">69</xref>, <xref ref-type="fig" rid="F7">70</xref>), it is conceivable that the visibility of the eye pattern itself is a courtship ornament, enabled by the depigmented thorax.</p></tp:treatment-sec><tp:treatment-sec><!--Section generated to contain objects referenced in tp:taxon-treatment.--><fig id="F12" position="float" orientation="portrait"><label>Figures 95–101.</label><caption><p>Habitats of new <italic><tp:taxon-name><tp:taxon-name-part taxon-name-part-type="genus">Habronattus</tp:taxon-name-part></tp:taxon-name></italic> and <italic><tp:taxon-name><tp:taxon-name-part taxon-name-part-type="genus">Pellenes</tp:taxon-name-part></tp:taxon-name></italic> species. <bold>95–97</bold> Negative estuaries near Puerto Peñasco, Sonora <bold>95, 96</bold> Habitat of <italic><tp:taxon-name><tp:taxon-name-part taxon-name-part-type="genus">Habronattus</tp:taxon-name-part> <tp:taxon-name-part taxon-name-part-type="species">aestus</tp:taxon-name-part></tp:taxon-name></italic>, type locality, Estero Cerro Prieto <bold>97</bold> Habitat of <italic><tp:taxon-name><tp:taxon-name-part taxon-name-part-type="genus">Habronattus</tp:taxon-name-part> <tp:taxon-name-part taxon-name-part-type="species">empyrus</tp:taxon-name-part></tp:taxon-name></italic>, type locality, Estero Morúa <bold>98</bold> Habitat of <italic><tp:taxon-name><tp:taxon-name-part taxon-name-part-type="genus">Pellenes</tp:taxon-name-part> <tp:taxon-name-part taxon-name-part-type="species">canadensis</tp:taxon-name-part></tp:taxon-name></italic>, type locality, Mt. Baldy, British Columbia <bold>99–101</bold> Tropical deciduous forest of Chamela, Jalisco at type locality for both <italic><tp:taxon-name><tp:taxon-name-part taxon-name-part-type="genus">Habronattus</tp:taxon-name-part> <tp:taxon-name-part taxon-name-part-type="species">roberti</tp:taxon-name-part></tp:taxon-name></italic> and <italic><tp:taxon-name><tp:taxon-name-part taxon-name-part-type="genus">Habronattus</tp:taxon-name-part> <tp:taxon-name-part taxon-name-part-type="species">chamela</tp:taxon-name-part></tp:taxon-name></italic> <bold>99</bold> Habitat of <italic><tp:taxon-name><tp:taxon-name-part taxon-name-part-type="genus">Habronattus</tp:taxon-name-part> <tp:taxon-name-part taxon-name-part-type="species">chamela</tp:taxon-name-part></tp:taxon-name></italic>, type locality <bold>100</bold> Habitat of <italic><tp:taxon-name><tp:taxon-name-part taxon-name-part-type="genus">Habronattus</tp:taxon-name-part> <tp:taxon-name-part taxon-name-part-type="species">roberti</tp:taxon-name-part></tp:taxon-name></italic>, type locality.</p></caption><graphic xmlns:xlink="http://www.w3.org/1999/xlink" xlink:href="zookeys-646-045-g012.jpg" position="float" orientation="portrait" xlink:type="simple" id="oo_118481.jpg"/></fig></tp:treatment-sec><ref-list><ref id="B12"><mixed-citation xmlns:xlink="http://www.w3.org/1999/xlink" xlink:type="simple">
          <person-group><name name-style="western"><surname>Maddison</surname><given-names>WP</given-names></name><name name-style="western"><surname>Maddison</surname><given-names>DR</given-names></name></person-group> (<year>2016</year>) <article-title>Two new jumping spider species of the <italic><tp:taxon-name><tp:taxon-name-part taxon-name-part-type="genus">Habronattus</tp:taxon-name-part> <tp:taxon-name-part taxon-name-part-type="species">clypeatus</tp:taxon-name-part></tp:taxon-name></italic> group (<tp:taxon-name><tp:taxon-name-part taxon-name-part-type="order">Araneae</tp:taxon-name-part></tp:taxon-name>: <tp:taxon-name><tp:taxon-name-part taxon-name-part-type="family">Salticidae</tp:taxon-name-part></tp:taxon-name>: <tp:taxon-name><tp:taxon-name-part taxon-name-part-type="subtribe">Harmochirina</tp:taxon-name-part></tp:taxon-name>).</article-title> <source>ZooKeys</source> <volume>625</volume>: <fpage>1</fpage>–<lpage>10</lpage>. <ext-link xlink:type="simple" ext-link-type="doi" xlink:href="10.3897/zookeys.625.9891">https://doi.org/10.3897/zookeys.625.9891</ext-link></mixed-citation></ref></ref-list></tp:taxon-treatment>
