# Supplementary material for: New species of Habronattus and Pellenes jumping spiders (Araneae, Salticidae, Harmochirina)
Source: Zookeys. 2017 Jan 17;(646):45–72. doi: 10.3897/zookeys.646.10787 (PMC5299439; doi:10.3897/zookeys.646.10787)
Supplement: XML Treatment for Habronattus sp. near carolinensis [file zookeys.646.10787-treatment7.xml]

<!DOCTYPE tp:taxon-treatment
  PUBLIC "-//TaxonX//DTD Taxonomic Treatment Publishing DTD v0 20100105//EN" "tax-treatment-NSO.dtd">
<tp:taxon-treatment xmlns:tp="http://www.plazi.org/taxpub"><tp:treatment-meta><kwd-group><label>Taxon classification</label><kwd><named-content content-type="kingdom">Animalia</named-content></kwd><kwd><named-content content-type="order">Araneae</named-content></kwd><kwd><named-content content-type="family">Salticidae</named-content></kwd></kwd-group><mixed-citation publication-type="journal"><person-group><name><surname>Maddison</surname><given-names>Wayne P.</given-names></name></person-group><article-title>New species of <italic><tp:taxon-name><tp:taxon-name-part taxon-name-part-type="genus">Habronattus</tp:taxon-name-part></tp:taxon-name></italic> and <italic><tp:taxon-name><tp:taxon-name-part taxon-name-part-type="genus">Pellenes</tp:taxon-name-part></tp:taxon-name></italic> jumping spiders (<tp:taxon-name><tp:taxon-name-part taxon-name-part-type="order">Araneae</tp:taxon-name-part></tp:taxon-name>, <tp:taxon-name><tp:taxon-name-part taxon-name-part-type="family">Salticidae</tp:taxon-name-part></tp:taxon-name>, <tp:taxon-name><tp:taxon-name-part taxon-name-part-type="subtribe">Harmochirina</tp:taxon-name-part></tp:taxon-name>)</article-title><source>Zookeys</source><day>17</day><month>1</month><year>2017</year><volume>2017</volume><issue>646</issue><fpage>45</fpage><lpage>72</lpage><pub-id pub-id-type="doi">10.3897/zookeys.646.10787</pub-id></mixed-citation></tp:treatment-meta><tp:nomenclature><tp:taxon-name>
            <tp:taxon-name-part taxon-name-part-type="genus">Habronattus</tp:taxon-name-part>
            <tp:taxon-name-part taxon-name-part-type="uncertainty-rank">sp. near</tp:taxon-name-part>
            <tp:taxon-name-part taxon-name-part-type="species">carolinensis</tp:taxon-name-part>
          </tp:taxon-name><tp:taxon-authority>(Peckham &amp; Peckham, 1901)</tp:taxon-authority><xref ref-type="fig" rid="F8">Fig. 71</xref><!--PageBreak--><!--PageBreak--></tp:nomenclature><tp:treatment-sec sec-type="notes" id="SECID0EE4BG"><title>Note.</title><p>At the <named-content xmlns:xlink="http://www.w3.org/1999/xlink" xlink:type="simple" content-type="institution" xlink:href="http://grbio.org/institution/royal-ontario-museum" id="NCID0EK4BG">Royal Ontario Museum</named-content> in 1978 I saw a male specimen of <italic><tp:taxon-name><tp:taxon-name-part taxon-name-part-type="genus">Habronattus</tp:taxon-name-part></tp:taxon-name></italic> from Lake Temagami, Ontario, from whose label I recorded the collecting data “Ontario: Temagami. Island 1027. 24 June 1939. #5669”, although the museum reference notes indicated the date as 27 June 1937. It was notable for the brush of longer setae on the dorsal distal surface of the cymbium, and the twisted and tufted tarsus of the first leg. In both of these features it resembled the two described species <italic><tp:taxon-name><tp:taxon-name-part taxon-name-part-type="genus">Habronattus</tp:taxon-name-part> <tp:taxon-name-part taxon-name-part-type="species">carolinensis</tp:taxon-name-part></tp:taxon-name></italic> (Peckham &amp; Peckham, 1901) (from the southeastern U.S.) and <italic><tp:taxon-name><tp:taxon-name-part taxon-name-part-type="genus">Habronattus</tp:taxon-name-part> <tp:taxon-name-part taxon-name-part-type="species">venatoris</tp:taxon-name-part></tp:taxon-name></italic> Griswold, 1987 (from the southern Rocky Mountains of Wyoming, Colorado, and New Mexico), both of which are notable for the twisted and tufted tarsus and metatarsus of the first leg (<xref ref-type="bibr" rid="B1">Chamberlin and Ivie 1944</xref>, figure 210). I drew the palp (Fig. <xref ref-type="fig" rid="F8">71</xref>), which differs distinctly in rotation of the bulb from those two species (embolus arising at 225°, compared to 270° for <italic><tp:taxon-name><tp:taxon-name-part taxon-name-part-type="genus">Habronattus</tp:taxon-name-part> <tp:taxon-name-part taxon-name-part-type="species">venatoris</tp:taxon-name-part></tp:taxon-name></italic> and 290° for <italic><tp:taxon-name><tp:taxon-name-part taxon-name-part-type="genus">Habronattus</tp:taxon-name-part> <tp:taxon-name-part taxon-name-part-type="species">carolinensis</tp:taxon-name-part></tp:taxon-name></italic>), and thus represents a new species. I did not draw the cymbial brush or the first leg, and my memory does not retain their details except that there was a clear resemblance to <italic><tp:taxon-name><tp:taxon-name-part taxon-name-part-type="genus">Habronattus</tp:taxon-name-part> <tp:taxon-name-part taxon-name-part-type="species">carolinensis</tp:taxon-name-part></tp:taxon-name></italic> in these ornaments. Recent attempts to locate the specimen at the museum have failed, and it may have been loaned for a project on <italic><tp:taxon-name><tp:taxon-name-part taxon-name-part-type="genus">Pellenes</tp:taxon-name-part></tp:taxon-name></italic> (which was never completed) and not returned. In 1995 I travelled to the exact island in Lake Temagami on the label, but no specimens were found. However, the island was rock of perhaps 5 meters by 2 meters, unlikely to sustain any permanent population, and so either the specimen bal<!--PageBreak-->looned in, or the label was incorrect. We are thus left with a biogeographically puzzling new species with no specimen on which to describe it. Two possible habitats might be productively searched: the rock outcrops of the Canadian Shield, or exposed sand of glacial deposits in Northern Ontario and Québec.</p><fig id="F8" position="float" orientation="portrait"><label>Figure 71.</label><caption><p>
          <italic><tp:taxon-name><tp:taxon-name-part taxon-name-part-type="genus">Habronattus</tp:taxon-name-part></tp:taxon-name></italic> cf. <italic><tp:taxon-name><tp:taxon-name-part taxon-name-part-type="species">carolinensis</tp:taxon-name-part></tp:taxon-name></italic>, from Lake Temagami, Ontario, male left palp, ventral view.</p></caption><graphic xmlns:xlink="http://www.w3.org/1999/xlink" xlink:href="zookeys-646-045-g008.jpg" position="float" orientation="portrait" xlink:type="simple" id="oo_118477.jpg"/></fig></tp:treatment-sec><ref-list><ref id="B1"><mixed-citation xmlns:xlink="http://www.w3.org/1999/xlink" xlink:type="simple">
          <person-group><name name-style="western"><surname>Chamberlin</surname><given-names>RV</given-names></name><name name-style="western"><surname>Ivie</surname><given-names>W</given-names></name></person-group> (<year>1944</year>) <article-title>Spiders of the Georgia region of North America.</article-title> <source>Bulletin of the University of Utah</source> <volume>35</volume>: <fpage>1</fpage>–<lpage>267</lpage>.</mixed-citation></ref></ref-list></tp:taxon-treatment>
