# Supplementary material for: New species of Habronattus and Pellenes jumping spiders (Araneae, Salticidae, Harmochirina)
Source: Zookeys. 2017 Jan 17;(646):45–72. doi: 10.3897/zookeys.646.10787 (PMC5299439; doi:10.3897/zookeys.646.10787)
Supplement: XML Treatment for Pellenes [file zookeys.646.10787-treatment8.xml]

<!DOCTYPE tp:taxon-treatment
  PUBLIC "-//TaxonX//DTD Taxonomic Treatment Publishing DTD v0 20100105//EN" "tax-treatment-NSO.dtd">
<tp:taxon-treatment xmlns:tp="http://www.plazi.org/taxpub"><tp:treatment-meta><kwd-group><label>Taxon classification</label><kwd><named-content content-type="kingdom">Animalia</named-content></kwd><kwd><named-content content-type="order">Araneae</named-content></kwd><kwd><named-content content-type="family">Salticidae</named-content></kwd></kwd-group><mixed-citation publication-type="journal"><person-group><name><surname>Maddison</surname><given-names>Wayne P.</given-names></name></person-group><article-title>New species of <italic><tp:taxon-name><tp:taxon-name-part taxon-name-part-type="genus">Habronattus</tp:taxon-name-part></tp:taxon-name></italic> and <italic><tp:taxon-name><tp:taxon-name-part taxon-name-part-type="genus">Pellenes</tp:taxon-name-part></tp:taxon-name></italic> jumping spiders (<tp:taxon-name><tp:taxon-name-part taxon-name-part-type="order">Araneae</tp:taxon-name-part></tp:taxon-name>, <tp:taxon-name><tp:taxon-name-part taxon-name-part-type="family">Salticidae</tp:taxon-name-part></tp:taxon-name>, <tp:taxon-name><tp:taxon-name-part taxon-name-part-type="subtribe">Harmochirina</tp:taxon-name-part></tp:taxon-name>)</article-title><source>Zookeys</source><day>17</day><month>1</month><year>2017</year><volume>2017</volume><issue>646</issue><fpage>45</fpage><lpage>72</lpage><pub-id pub-id-type="doi">10.3897/zookeys.646.10787</pub-id></mixed-citation></tp:treatment-meta><tp:nomenclature><label>Genus</label><tp:taxon-name>
            <tp:taxon-name-part taxon-name-part-type="genus">Pellenes</tp:taxon-name-part>
          </tp:taxon-name><tp:taxon-authority>Simon, 1876</tp:taxon-authority></tp:nomenclature><tp:treatment-sec sec-type="type species" id="SECID0E2BAI"><title>Type species.</title><p>
            <italic><tp:taxon-name><tp:taxon-name-part taxon-name-part-type="genus">Aranea</tp:taxon-name-part> <tp:taxon-name-part taxon-name-part-type="species">tripunctata</tp:taxon-name-part></tp:taxon-name></italic> Walckenaer, 1802</p></tp:treatment-sec><tp:treatment-sec sec-type="notes" id="SECID0ELCAI"><title>Notes.</title><p>Currently 84 species are assigned to <italic><tp:taxon-name><tp:taxon-name-part taxon-name-part-type="genus">Pellenes</tp:taxon-name-part></tp:taxon-name></italic> (World Spider Catalog, 2016). There are five subgenera: the nominate, three described by described by <xref ref-type="bibr" rid="B7">Logunov et al. (1999)</xref> and one by <xref ref-type="bibr" rid="B14">Prószyński (2016)</xref>. These are:</p><p>
            <italic><tp:taxon-name><tp:taxon-name-part taxon-name-part-type="genus">Pellenes</tp:taxon-name-part></tp:taxon-name></italic> Simon 1876. <xref ref-type="bibr" rid="B7">Logunov et al. (1999)</xref> included three species in the nominate subgenus. The <abbrev xmlns:xlink="http://www.w3.org/1999/xlink" xlink:title="terminal apophysis" id="ABBRID0ENDAI" xlink:type="simple">TmA</abbrev> is massive, much larger than the embolus. <xref ref-type="bibr" rid="B7">Logunov et al (1999)</xref> diagnosed <italic><tp:taxon-name><tp:taxon-name-part taxon-name-part-type="genus">Pellenes</tp:taxon-name-part></tp:taxon-name></italic> <italic>s. str.</italic> by “a raised epigynal median septum in females ... and the tibial apophysis appressed in the cymbial groove in males”.</p><p>
            <italic><tp:taxon-name><tp:taxon-name-part taxon-name-part-type="genus">Pelpaucus</tp:taxon-name-part></tp:taxon-name></italic> Logunov, Marusik &amp; Rakov, 1999 (type species <italic><tp:taxon-name><tp:taxon-name-part taxon-name-part-type="genus">Pellenes</tp:taxon-name-part> <tp:taxon-name-part taxon-name-part-type="species">limbatus</tp:taxon-name-part></tp:taxon-name></italic> Kulczyński, 1895). Six species are assigned to <italic><tp:taxon-name><tp:taxon-name-part taxon-name-part-type="genus">Pelpaucus</tp:taxon-name-part></tp:taxon-name></italic>. Their <abbrev xmlns:xlink="http://www.w3.org/1999/xlink" xlink:title="terminal apophysis" id="ABBRID0EYEAI" xlink:type="simple">TmA</abbrev> is a more or less straight flat blade, wide especially at the tip, parallel to the embolus and as long as it. <xref ref-type="bibr" rid="B7">Logunov et al (1999)</xref> diagnosed <italic><tp:taxon-name><tp:taxon-name-part taxon-name-part-type="genus">Pelpaucus</tp:taxon-name-part></tp:taxon-name></italic> by the <abbrev xmlns:xlink="http://www.w3.org/1999/xlink" xlink:title="retrolateral tibial apophysis" id="ABBRID0EHFAI" xlink:type="simple">RTA</abbrev> very short or absent, an apical spine on the <abbrev xmlns:xlink="http://www.w3.org/1999/xlink" xlink:title="terminal apophysis" id="ABBRID0ELFAI" xlink:type="simple">TmA</abbrev>, a recessed epigynal atrium, and a one-chambered spermatheca.</p><p>
            <italic><tp:taxon-name><tp:taxon-name-part taxon-name-part-type="genus">Pelmultus</tp:taxon-name-part></tp:taxon-name></italic> Logunov, Marusik &amp; Rakov, 1999 (type species <italic><tp:taxon-name><tp:taxon-name-part taxon-name-part-type="genus">Attus</tp:taxon-name-part> <tp:taxon-name-part taxon-name-part-type="species">geniculatus</tp:taxon-name-part></tp:taxon-name></italic> Simon, 1868). Twenty-three species are assigned to <italic><tp:taxon-name><tp:taxon-name-part taxon-name-part-type="genus">Pelmultus</tp:taxon-name-part></tp:taxon-name></italic>. They are compact-bodied (not elongate), with contrasting markings and a somewhat-ornamented male first leg, resembling in habitus to some extent the <italic><tp:taxon-name><tp:taxon-name-part taxon-name-part-type="genus">Habronattus</tp:taxon-name-part> <tp:taxon-name-part taxon-name-part-type="species">dorotheae</tp:taxon-name-part></tp:taxon-name></italic> species group. The <abbrev xmlns:xlink="http://www.w3.org/1999/xlink" xlink:title="terminal apophysis" id="ABBRID0ETGAI" xlink:type="simple">TmA</abbrev> is as long as the embolus but wider, with a complex pointed tip. <xref ref-type="bibr" rid="B7">Logunov et al (1999)</xref> diagnosed <italic><tp:taxon-name><tp:taxon-name-part taxon-name-part-type="genus">Pelmultus</tp:taxon-name-part></tp:taxon-name></italic> by the heavily sclerotized epigynal flaps and the subparallel tips of the embolus and the <abbrev xmlns:xlink="http://www.w3.org/1999/xlink" xlink:title="terminal apophysis" id="ABBRID0ECHAI" xlink:type="simple">TmA</abbrev>.</p><p>
            <italic><tp:taxon-name><tp:taxon-name-part taxon-name-part-type="genus">Pelmirus</tp:taxon-name-part></tp:taxon-name></italic> Logunov, Marusik &amp; Rakov, 1999 (type species <italic><tp:taxon-name><tp:taxon-name-part taxon-name-part-type="genus">Pellenes</tp:taxon-name-part> <tp:taxon-name-part taxon-name-part-type="species">dilutus</tp:taxon-name-part></tp:taxon-name></italic> Logunov, 1995). Four species are assigned to <italic><tp:taxon-name><tp:taxon-name-part taxon-name-part-type="genus">Pelmirus</tp:taxon-name-part></tp:taxon-name></italic>, having a large complex <abbrev xmlns:xlink="http://www.w3.org/1999/xlink" xlink:title="terminal apophysis" id="ABBRID0EAIAI" xlink:type="simple">TmA</abbrev> that <!--PageBreak-->curls distally at the tip, like a tongue. <xref ref-type="bibr" rid="B7">Logunov et al. (1999)</xref> diagnosed <italic><tp:taxon-name><tp:taxon-name-part taxon-name-part-type="genus">Pelmirus</tp:taxon-name-part></tp:taxon-name></italic> by the embolus and <abbrev xmlns:xlink="http://www.w3.org/1999/xlink" xlink:title="terminal apophysis" id="ABBRID0ERIAI" xlink:type="simple">TmA</abbrev> perpendicularly orientated to each other and the peculiar elevated central pocket of the epigynum.</p><p>
            <italic><tp:taxon-name><tp:taxon-name-part taxon-name-part-type="genus">Pellap</tp:taxon-name-part></tp:taxon-name></italic> Prószyński, 2016 (type species implied to be <italic><tp:taxon-name><tp:taxon-name-part taxon-name-part-type="genus">Pellenes</tp:taxon-name-part> <tp:taxon-name-part taxon-name-part-type="species">lapponicus</tp:taxon-name-part></tp:taxon-name></italic> Sundevall 1833). <italic><tp:taxon-name><tp:taxon-name-part taxon-name-part-type="genus">Pellenes</tp:taxon-name-part> <tp:taxon-name-part taxon-name-part-type="species">lapponicus</tp:taxon-name-part></tp:taxon-name></italic> has a long embolus and <abbrev xmlns:xlink="http://www.w3.org/1999/xlink" xlink:title="terminal apophysis" id="ABBRID0ESJAI" xlink:type="simple">TmA</abbrev>, the latter much wider. <xref ref-type="bibr" rid="B14">Prószyński (2016)</xref> characterizes <italic><tp:taxon-name><tp:taxon-name-part taxon-name-part-type="genus">Pellap</tp:taxon-name-part></tp:taxon-name></italic> by the long needle-like embolus sheathed in the thick <abbrev xmlns:xlink="http://www.w3.org/1999/xlink" xlink:title="terminal apophysis" id="ABBRID0EBKAI" xlink:type="simple">TmA</abbrev>, trapezoidal <abbrev xmlns:xlink="http://www.w3.org/1999/xlink" xlink:title="retrolateral tibial apophysis" id="ABBRID0EFKAI" xlink:type="simple">RTA</abbrev>, medial groove behind the central pocket of the epigynum, and spiral spermathecae.</p><p>In all of these subgenera, the <abbrev xmlns:xlink="http://www.w3.org/1999/xlink" xlink:title="terminal apophysis" id="ABBRID0ELKAI" xlink:type="simple">TmA</abbrev> is distinctly larger than the embolus. Many other species of <italic><tp:taxon-name><tp:taxon-name-part taxon-name-part-type="genus">Pellenes</tp:taxon-name-part></tp:taxon-name></italic> are not yet assigned to a subgenus, including many African species whose TmAs are small or (apparently) absent.</p><p>Although two Holarctic species are known from the Americas, <tp:taxon-name><tp:taxon-name-part taxon-name-part-type="genus">Pellenes</tp:taxon-name-part> (<tp:taxon-name-part taxon-name-part-type="subgenus">Pellap</tp:taxon-name-part>) <tp:taxon-name-part taxon-name-part-type="species">lapponicus</tp:taxon-name-part></tp:taxon-name> and <tp:taxon-name><tp:taxon-name-part taxon-name-part-type="genus">Pellenes</tp:taxon-name-part> (<tp:taxon-name-part taxon-name-part-type="subgenus">Pelpaucus</tp:taxon-name-part>) <tp:taxon-name-part taxon-name-part-type="species">ignifrons</tp:taxon-name-part></tp:taxon-name> (Grube, 1861), the remaining species of New World <italic><tp:taxon-name><tp:taxon-name-part taxon-name-part-type="genus">Pellenes</tp:taxon-name-part></tp:taxon-name></italic> form a distinctive group not known to occur in the Old World. The subgenus <italic><tp:taxon-name><tp:taxon-name-part taxon-name-part-type="genus">Pellenattus</tp:taxon-name-part></tp:taxon-name></italic> is here described to contain them.</p></tp:treatment-sec><ref-list><ref id="B7"><mixed-citation xmlns:xlink="http://www.w3.org/1999/xlink" xlink:type="simple">
          <person-group><name name-style="western"><surname>Logunov</surname><given-names>DV</given-names></name><name name-style="western"><surname>Marusik</surname><given-names>YM</given-names></name><name name-style="western"><surname>Rakov</surname><given-names>SY</given-names></name></person-group> (<year>1999</year>) <article-title>A review of the genus <italic><tp:taxon-name><tp:taxon-name-part taxon-name-part-type="genus">Pellenes</tp:taxon-name-part></tp:taxon-name></italic> in the fauna of Central Asia and the Caucasus (<tp:taxon-name><tp:taxon-name-part taxon-name-part-type="order">Araneae</tp:taxon-name-part></tp:taxon-name>, <tp:taxon-name><tp:taxon-name-part taxon-name-part-type="family">Salticidae</tp:taxon-name-part></tp:taxon-name>).</article-title> <source>Journal of Natural History</source> <volume>33</volume>: <fpage>89</fpage>–<lpage>148</lpage>. <ext-link xlink:type="simple" ext-link-type="doi" xlink:href="10.1080/002229399300489">https://doi.org/10.1080/002229399300489</ext-link></mixed-citation></ref><ref id="B14"><mixed-citation xmlns:xlink="http://www.w3.org/1999/xlink" xlink:type="simple">
          <person-group><name name-style="western"><surname>Prószyński</surname><given-names>J</given-names></name></person-group> (<year>2016</year>) <article-title>Delimitation and description of 19 new genera, a subgenus and a species of <tp:taxon-name><tp:taxon-name-part taxon-name-part-type="family">Salticidae</tp:taxon-name-part></tp:taxon-name> (<tp:taxon-name><tp:taxon-name-part taxon-name-part-type="order">Araneae</tp:taxon-name-part></tp:taxon-name>) of the world.</article-title> <source>Ecologica Montenegrina</source> <volume>7</volume>: <fpage>4</fpage>–<lpage>32</lpage>.</mixed-citation></ref></ref-list></tp:taxon-treatment>
