# Supplementary material for: New species of Habronattus and Pellenes jumping spiders (Araneae, Salticidae, Harmochirina)
Source: Zookeys. 2017 Jan 17;(646):45–72. doi: 10.3897/zookeys.646.10787 (PMC5299439; doi:10.3897/zookeys.646.10787)
Supplement: XML Treatment for Pellenattus [file zookeys.646.10787-treatment9.xml]

<!DOCTYPE tp:taxon-treatment
  PUBLIC "-//TaxonX//DTD Taxonomic Treatment Publishing DTD v0 20100105//EN" "tax-treatment-NSO.dtd">
<tp:taxon-treatment xmlns:tp="http://www.plazi.org/taxpub"><tp:treatment-meta><kwd-group><label>Taxon classification</label><kwd><named-content content-type="kingdom">Animalia</named-content></kwd><kwd><named-content content-type="order">Araneae</named-content></kwd><kwd><named-content content-type="family">Salticidae</named-content></kwd></kwd-group><mixed-citation publication-type="journal"><person-group><name><surname>Maddison</surname><given-names>Wayne P.</given-names></name></person-group><article-title>New species of <italic><tp:taxon-name><tp:taxon-name-part taxon-name-part-type="genus">Habronattus</tp:taxon-name-part></tp:taxon-name></italic> and <italic><tp:taxon-name><tp:taxon-name-part taxon-name-part-type="genus">Pellenes</tp:taxon-name-part></tp:taxon-name></italic> jumping spiders (<tp:taxon-name><tp:taxon-name-part taxon-name-part-type="order">Araneae</tp:taxon-name-part></tp:taxon-name>, <tp:taxon-name><tp:taxon-name-part taxon-name-part-type="family">Salticidae</tp:taxon-name-part></tp:taxon-name>, <tp:taxon-name><tp:taxon-name-part taxon-name-part-type="subtribe">Harmochirina</tp:taxon-name-part></tp:taxon-name>)</article-title><source>Zookeys</source><day>17</day><month>1</month><year>2017</year><volume>2017</volume><issue>646</issue><fpage>45</fpage><lpage>72</lpage><pub-id pub-id-type="doi">10.3897/zookeys.646.10787</pub-id></mixed-citation></tp:treatment-meta><tp:nomenclature><tp:taxon-name>
            <tp:taxon-name-part taxon-name-part-type="subgenus">Pellenattus</tp:taxon-name-part>
            <object-id xmlns:xlink="http://www.w3.org/1999/xlink" content-type="zoobank" xlink:type="simple">http://zoobank.org/18078E5C-998D-4498-8D42-86536F0D6FF7</object-id>
          </tp:taxon-name><tp:taxon-status xmlns:xlink="http://www.w3.org/1999/xlink" xlink:type="simple">subgen. n.</tp:taxon-status><xref ref-type="fig" rid="F9">Figs 72–81</xref><xref ref-type="fig" rid="F10">, 82–85</xref><xref ref-type="fig" rid="F11">, 86–94</xref></tp:nomenclature><tp:treatment-sec sec-type="type species" id="SECID0EPNAI"><title>Type species.</title><p>
            <italic><tp:taxon-name><tp:taxon-name-part taxon-name-part-type="genus">Pellenes</tp:taxon-name-part> <tp:taxon-name-part taxon-name-part-type="species">peninsularis</tp:taxon-name-part></tp:taxon-name></italic> Emerton, 1925</p></tp:treatment-sec><tp:treatment-sec sec-type="diagnosis" id="SECID0E6NAI"><title>Diagnosis.</title><p>Differs from the other described subgenera of <italic><tp:taxon-name><tp:taxon-name-part taxon-name-part-type="genus">Pellenes</tp:taxon-name-part></tp:taxon-name></italic> in having the <abbrev xmlns:xlink="http://www.w3.org/1999/xlink" xlink:title="terminal apophysis" id="ABBRID0EMOAI" xlink:type="simple">TmA</abbrev> smaller than the embolus. The <abbrev xmlns:xlink="http://www.w3.org/1999/xlink" xlink:title="terminal apophysis" id="ABBRID0EQOAI" xlink:type="simple">TmA</abbrev> of <italic><tp:taxon-name><tp:taxon-name-part taxon-name-part-type="genus">Pellenattus</tp:taxon-name-part></tp:taxon-name></italic> is often reduced to a small protuberance (Figs <xref ref-type="fig" rid="F9">72</xref>, <xref ref-type="fig" rid="F9">73</xref>, <xref ref-type="fig" rid="F9">75</xref>, <xref ref-type="fig" rid="F9">77</xref>, <italic><tp:taxon-name><tp:taxon-name-part taxon-name-part-type="genus">Pellenes</tp:taxon-name-part> <tp:taxon-name-part taxon-name-part-type="species">peninsularis</tp:taxon-name-part></tp:taxon-name></italic>), or if as long as the embolus, then it is narrower than it (Fig. <xref ref-type="fig" rid="F11">86</xref>, <italic><tp:taxon-name><tp:taxon-name-part taxon-name-part-type="genus">Pellenes</tp:taxon-name-part> <tp:taxon-name-part taxon-name-part-type="species">canadensis</tp:taxon-name-part></tp:taxon-name></italic>). In Old World species placed in described subgenera, the <abbrev xmlns:xlink="http://www.w3.org/1999/xlink" xlink:title="terminal apophysis" id="ABBRID0EDQAI" xlink:type="simple">TmA</abbrev> is distinctly broader and larger than the embolus proper. The breadth of their <abbrev xmlns:xlink="http://www.w3.org/1999/xlink" xlink:title="terminal apophysis" id="ABBRID0EHQAI" xlink:type="simple">TmA</abbrev> could be considered a synapomorphy of the four described subgenera, thereby excluding <italic><tp:taxon-name><tp:taxon-name-part taxon-name-part-type="genus">Pellenattus</tp:taxon-name-part></tp:taxon-name></italic>. Alternatively, the narrowness of the <abbrev xmlns:xlink="http://www.w3.org/1999/xlink" xlink:title="terminal apophysis" id="ABBRID0ESQAI" xlink:type="simple">TmA</abbrev> in <italic><tp:taxon-name><tp:taxon-name-part taxon-name-part-type="genus">Pellenattus</tp:taxon-name-part></tp:taxon-name></italic> could be considered a synapomorphy with <italic><tp:taxon-name><tp:taxon-name-part taxon-name-part-type="genus">Habronattus</tp:taxon-name-part></tp:taxon-name></italic>. Those Old World species with a small <abbrev xmlns:xlink="http://www.w3.org/1999/xlink" xlink:title="terminal apophysis" id="ABBRID0EERAI" xlink:type="simple">TmA</abbrev> are primarily African (e.g., <italic><tp:taxon-name><tp:taxon-name-part taxon-name-part-type="genus">Pellenes</tp:taxon-name-part> <tp:taxon-name-part taxon-name-part-type="species">bulawayoensis</tp:taxon-name-part></tp:taxon-name></italic> Wesołowska, 1999) and as yet unplaced to subgenus. <italic><tp:taxon-name><tp:taxon-name-part taxon-name-part-type="genus">Pellenattus</tp:taxon-name-part></tp:taxon-name></italic> species have a relatively narrow body and a simple medial longitudinal band, often divided into chevrons, on the abdomen (Figs <xref ref-type="fig" rid="F10">82–85</xref>), in contrast to <italic><tp:taxon-name><tp:taxon-name-part taxon-name-part-type="genus">Pelmultus</tp:taxon-name-part></tp:taxon-name></italic> and the African <italic><tp:taxon-name><tp:taxon-name-part taxon-name-part-type="genus">Pellenes</tp:taxon-name-part></tp:taxon-name></italic> which are more compact-bodied and have more contrasting markings. Strong transverse or oblique pale abdominal bands as seen in many Old World species (e.g., <italic><tp:taxon-name><tp:taxon-name-part taxon-name-part-type="genus">Pellenes</tp:taxon-name-part> <tp:taxon-name-part taxon-name-part-type="species">tripunctatus</tp:taxon-name-part></tp:taxon-name></italic>, <italic><tp:taxon-name><tp:taxon-name-part taxon-name-part-type="genus">Pellenes</tp:taxon-name-part> <tp:taxon-name-part taxon-name-part-type="species">bulawayoensis</tp:taxon-name-part></tp:taxon-name></italic>, <italic><tp:taxon-name><tp:taxon-name-part taxon-name-part-type="genus">Pellenes</tp:taxon-name-part> <tp:taxon-name-part taxon-name-part-type="species">nigociliatus</tp:taxon-name-part></tp:taxon-name></italic> (Simon, 1875)) are absent from the American species. Molecular data currently being prepared for publication also support the distinctiveness of the American <italic><tp:taxon-name><tp:taxon-name-part taxon-name-part-type="genus">Pellenes</tp:taxon-name-part></tp:taxon-name></italic>.</p><fig id="F9" position="float" orientation="portrait"><label>Figures 72–81.</label><caption><p>
          <italic><tp:taxon-name><tp:taxon-name-part taxon-name-part-type="genus">Pellenes</tp:taxon-name-part> <tp:taxon-name-part taxon-name-part-type="species">peninsularis</tp:taxon-name-part></tp:taxon-name></italic>. <bold>72</bold> Bulb of left palp, holotype of <italic><tp:taxon-name><tp:taxon-name-part taxon-name-part-type="genus">Pellenes</tp:taxon-name-part> <tp:taxon-name-part taxon-name-part-type="species">peninsularis</tp:taxon-name-part></tp:taxon-name></italic> Emerton, 1925 <bold>73–74</bold> Left palp, holotype of <italic><tp:taxon-name><tp:taxon-name-part taxon-name-part-type="genus">Pellenes</tp:taxon-name-part> <tp:taxon-name-part taxon-name-part-type="species">wrighti</tp:taxon-name-part></tp:taxon-name></italic> Lowrie &amp; Gertsch, 1955 <bold>75–76</bold> Left palp, male from Nova Scotia (DRM02.103) <bold>77–78</bold> Left palp, male from east-central Ontario (WPM#76-133) <bold>79</bold> Male from east-central Ontario (WPM#76-133) <bold>80</bold> Epigynum, ventral view, female from Nova Scotia (DRM02.103) <bold>81</bold> Epigynum, cleared, dorsal view, same female. DRM and WPM collecting codes are those indicated in specimen records.</p></caption><graphic xmlns:xlink="http://www.w3.org/1999/xlink" xlink:href="zookeys-646-045-g009.jpg" position="float" orientation="portrait" xlink:type="simple" id="oo_118478.jpg"/></fig><fig id="F10" position="float" orientation="portrait"><label>Figures 82–85.</label><caption><p>Female <tp:taxon-name><tp:taxon-name-part taxon-name-part-type="genus">Pellenes</tp:taxon-name-part> (<tp:taxon-name-part taxon-name-part-type="subgenus">Pellenattus</tp:taxon-name-part>)</tp:taxon-name> species. <bold>82</bold> <italic><tp:taxon-name><tp:taxon-name-part taxon-name-part-type="genus">Pellenes</tp:taxon-name-part> <tp:taxon-name-part taxon-name-part-type="species">peninsularis</tp:taxon-name-part></tp:taxon-name></italic> from Ontario: Muskoka District: Dwight <bold>83</bold> <italic><tp:taxon-name><tp:taxon-name-part taxon-name-part-type="genus">Pellenes</tp:taxon-name-part> <tp:taxon-name-part taxon-name-part-type="species">apacheus</tp:taxon-name-part></tp:taxon-name></italic> from Arizona: Apache Co.: Mt. Baldy Wilderness, <named-content xmlns:xlink="http://www.w3.org/1999/xlink" content-type="dwc:verbatimCoordinates" xlink:type="simple"><named-content content-type="geo-json" specific-use="{&#34;type&#34;:&#34;Point&#34;,&#34;coordinates&#34;:[-109.630000,33.920000]}" id="NCID0EXWAI" xlink:type="simple">33.92°N 109.63°W</named-content></named-content> <bold>84</bold> <italic><tp:taxon-name><tp:taxon-name-part taxon-name-part-type="genus">Pellenes</tp:taxon-name-part> <tp:taxon-name-part taxon-name-part-type="species">limatus</tp:taxon-name-part></tp:taxon-name></italic> Arizona: Pinal Co.: Three Buttes, 8.9 mi N of Oracle Junction along highway 79 <bold>85</bold> <italic><tp:taxon-name><tp:taxon-name-part taxon-name-part-type="genus">Pellenes</tp:taxon-name-part> <tp:taxon-name-part taxon-name-part-type="species">longimanus</tp:taxon-name-part></tp:taxon-name></italic> from Texas: Hidalgo Co.: Bentsen-Rio Grande Valley State Park <named-content xmlns:xlink="http://www.w3.org/1999/xlink" content-type="dwc:verbatimCoordinates" xlink:type="simple"><named-content content-type="geo-json" specific-use="{&#34;type&#34;:&#34;Point&#34;,&#34;coordinates&#34;:[-98.391000,26.178000]}" id="NCID0EXXAI" xlink:type="simple">26.178°N 98.391°W</named-content></named-content>. Figs 82–85 are copyright © 2015 W. P. Maddison, released under a Creative Commons Attribution (CC-BY) 3.0 license.</p></caption><graphic xmlns:xlink="http://www.w3.org/1999/xlink" xlink:href="zookeys-646-045-g010.jpg" position="float" orientation="portrait" xlink:type="simple" id="oo_118479.jpg"/></fig><fig id="F11" position="float" orientation="portrait"><label>Figures 86–94.</label><caption><p>
          <italic><tp:taxon-name><tp:taxon-name-part taxon-name-part-type="genus">Pellenes</tp:taxon-name-part> <tp:taxon-name-part taxon-name-part-type="species">canadensis</tp:taxon-name-part></tp:taxon-name></italic> sp. n. <bold>86</bold> Left male palp, ventral view (holotype male) <bold>87</bold> Same, retrolateral view of palp tibia <bold>88</bold> Epigynum, ventral view (paratype female NA13-6083) <bold>89</bold> Epigynum, cleared, dorsal view (same female) <bold>90–92</bold> Male paratype NA13-6071 <bold>93–94</bold> Female paratype NA13-6083 All specimens are from the type locality. Figs 90–94 are copyright © 2015 W. P. Maddison, released under a Creative Commons Attribution (CC-BY) 3.0 license.</p></caption><graphic xmlns:xlink="http://www.w3.org/1999/xlink" xlink:href="zookeys-646-045-g011.jpg" position="float" orientation="portrait" xlink:type="simple" id="oo_118480.jpg"/></fig><p>The species here placed in <italic><tp:taxon-name><tp:taxon-name-part taxon-name-part-type="genus">Pellenattus</tp:taxon-name-part></tp:taxon-name></italic> are:</p><p>
            <tp:taxon-name><tp:taxon-name-part taxon-name-part-type="genus">Pellenes</tp:taxon-name-part> (<tp:taxon-name-part taxon-name-part-type="subgenus">Pellenattus</tp:taxon-name-part>) <tp:taxon-name-part taxon-name-part-type="species">apacheus</tp:taxon-name-part></tp:taxon-name> Lowrie &amp; Gertsch, 1955!, comb. n.</p><p>
            <tp:taxon-name><tp:taxon-name-part taxon-name-part-type="genus">Pellenes</tp:taxon-name-part> (<tp:taxon-name-part taxon-name-part-type="subgenus">Pellenattus</tp:taxon-name-part>) <tp:taxon-name-part taxon-name-part-type="species">canadensis</tp:taxon-name-part></tp:taxon-name> sp. n.!</p><p>
            <tp:taxon-name><tp:taxon-name-part taxon-name-part-type="genus">Pellenes</tp:taxon-name-part> (<tp:taxon-name-part taxon-name-part-type="subgenus">Pellenattus</tp:taxon-name-part>) <tp:taxon-name-part taxon-name-part-type="species">crandalli</tp:taxon-name-part></tp:taxon-name> Lowrie &amp; Gertsch, 1955!, comb. n.</p><p>
            <tp:taxon-name><tp:taxon-name-part taxon-name-part-type="genus">Pellenes</tp:taxon-name-part> (<tp:taxon-name-part taxon-name-part-type="subgenus">Pellenattus</tp:taxon-name-part>) <tp:taxon-name-part taxon-name-part-type="species">dorsalis</tp:taxon-name-part></tp:taxon-name> (Banks, 1898), comb. n.</p><p>
            <tp:taxon-name><tp:taxon-name-part taxon-name-part-type="genus">Pellenes</tp:taxon-name-part> (<tp:taxon-name-part taxon-name-part-type="subgenus">Pellenattus</tp:taxon-name-part>) <tp:taxon-name-part taxon-name-part-type="species">grammaticus</tp:taxon-name-part></tp:taxon-name> Chamberlin 1925!, comb. n.</p><p>
            <tp:taxon-name><tp:taxon-name-part taxon-name-part-type="genus">Pellenes</tp:taxon-name-part> (<tp:taxon-name-part taxon-name-part-type="subgenus">Pellenattus</tp:taxon-name-part>) <tp:taxon-name-part taxon-name-part-type="species">levii</tp:taxon-name-part></tp:taxon-name> Lowrie &amp; Gertsch, 1955!, comb. n.</p><!--PageBreak--><p>
            <tp:taxon-name><tp:taxon-name-part taxon-name-part-type="genus">Pellenes</tp:taxon-name-part> (<tp:taxon-name-part taxon-name-part-type="subgenus">Pellenattus</tp:taxon-name-part>) <tp:taxon-name-part taxon-name-part-type="species">limatus</tp:taxon-name-part></tp:taxon-name> Peckham &amp; Peckham, 1901!, comb. n.</p><p>
            <tp:taxon-name><tp:taxon-name-part taxon-name-part-type="genus">Pellenes</tp:taxon-name-part> (<tp:taxon-name-part taxon-name-part-type="subgenus">Pellenattus</tp:taxon-name-part>) <tp:taxon-name-part taxon-name-part-type="species">longimanus</tp:taxon-name-part></tp:taxon-name> Emerton, 1913!, comb. n.</p><p>
            <tp:taxon-name><tp:taxon-name-part taxon-name-part-type="genus">Pellenes</tp:taxon-name-part> (<tp:taxon-name-part taxon-name-part-type="subgenus">Pellenattus</tp:taxon-name-part>) <tp:taxon-name-part taxon-name-part-type="species">peninsularis</tp:taxon-name-part></tp:taxon-name> Emerton, 1925!, comb. n.</p><p>
            <tp:taxon-name><tp:taxon-name-part taxon-name-part-type="genus">Pellenes</tp:taxon-name-part> (<tp:taxon-name-part taxon-name-part-type="subgenus">Pellenattus</tp:taxon-name-part>) <tp:taxon-name-part taxon-name-part-type="species">shoshonensis</tp:taxon-name-part></tp:taxon-name> Gertsch, 1934!, comb. n.</p><p>
            <tp:taxon-name><tp:taxon-name-part taxon-name-part-type="genus">Pellenes</tp:taxon-name-part> (<tp:taxon-name-part taxon-name-part-type="subgenus">Pellenattus</tp:taxon-name-part>) <tp:taxon-name-part taxon-name-part-type="species">washonus</tp:taxon-name-part></tp:taxon-name> Lowrie &amp; Gertsch, 1955!, comb. n.</p><p>Most of the described species of <tp:taxon-name><tp:taxon-name-part taxon-name-part-type="genus">Pellenes</tp:taxon-name-part> (<tp:taxon-name-part taxon-name-part-type="subgenus">Pellenattus</tp:taxon-name-part>)</tp:taxon-name> were figured by <xref ref-type="bibr" rid="B8">Lowrie and Gertsch (1955)</xref>. I have examined the holotypes of those species marked with ! in the list above. Although <xref ref-type="bibr" rid="B6">Griswold (1987)</xref> considered <italic><tp:taxon-name><tp:taxon-name-part taxon-name-part-type="genus">Pellenes</tp:taxon-name-part> <tp:taxon-name-part taxon-name-part-type="species">dorsalis</tp:taxon-name-part></tp:taxon-name></italic> to be a <italic>nomen dubium</italic>, Banks’s figure of the palp almost certainly shows a <italic><tp:taxon-name><tp:taxon-name-part taxon-name-part-type="genus">Pellenes</tp:taxon-name-part></tp:taxon-name></italic> near <italic><tp:taxon-name><tp:taxon-name-part taxon-name-part-type="genus">Pellenes</tp:taxon-name-part> <tp:taxon-name-part taxon-name-part-type="species">washonus</tp:taxon-name-part></tp:taxon-name></italic>, given the context of the Sonoran fauna. The figure of <italic><tp:taxon-name><tp:taxon-name-part taxon-name-part-type="genus">Pellenes</tp:taxon-name-part> <tp:taxon-name-part taxon-name-part-type="species">cinctipes</tp:taxon-name-part></tp:taxon-name></italic> Banks, 1898 suggests it belongs here as well.</p><p>
            <xref ref-type="bibr" rid="B7">Logunov et al. (1999)</xref> placed one of these species within one of the Old World subgenera, <italic><tp:taxon-name><tp:taxon-name-part taxon-name-part-type="genus">Pellenes</tp:taxon-name-part> <tp:taxon-name-part taxon-name-part-type="species">limatus</tp:taxon-name-part></tp:taxon-name></italic> into <italic><tp:taxon-name><tp:taxon-name-part taxon-name-part-type="genus">Pelmultus</tp:taxon-name-part></tp:taxon-name></italic>, but <italic><tp:taxon-name><tp:taxon-name-part taxon-name-part-type="genus">Pellenes</tp:taxon-name-part> <tp:taxon-name-part taxon-name-part-type="species">limatus</tp:taxon-name-part></tp:taxon-name></italic> is a typical American species, differing from <italic><tp:taxon-name><tp:taxon-name-part taxon-name-part-type="genus">Pelmultus</tp:taxon-name-part></tp:taxon-name></italic> by the characters mentioned above.</p></tp:treatment-sec><ref-list><ref id="B8"><mixed-citation xmlns:xlink="http://www.w3.org/1999/xlink" xlink:type="simple">
          <person-group><name name-style="western"><surname>Lowrie</surname><given-names>DC</given-names></name><name name-style="western"><surname>Gertsch</surname><given-names>WJ</given-names></name></person-group> (<year>1955</year>) <article-title>A list of the spiders of the Grand Teton Park area, with descriptions of some new North American spiders.</article-title> <source>American Museum Novitates</source> <volume>1736</volume>: <fpage>1</fpage>–<lpage>29</lpage>.</mixed-citation></ref><ref id="B6"><mixed-citation xmlns:xlink="http://www.w3.org/1999/xlink" xlink:type="simple">
          <person-group><name name-style="western"><surname>Griswold</surname><given-names>CE</given-names></name></person-group> (<year>1987</year>) <article-title>A revision of the jumping spider genus <italic><tp:taxon-name><tp:taxon-name-part taxon-name-part-type="genus">Habronattus</tp:taxon-name-part></tp:taxon-name></italic> F. O. P.-Cambridge (<tp:taxon-name><tp:taxon-name-part taxon-name-part-type="order">Araneae</tp:taxon-name-part></tp:taxon-name>; <tp:taxon-name><tp:taxon-name-part taxon-name-part-type="family">Salticidae</tp:taxon-name-part></tp:taxon-name>), with phenetic and cladistic analyses.</article-title> <source>The University of California Publications in Entomology</source> <volume>107</volume>: <fpage>1</fpage>–<lpage>344</lpage>.</mixed-citation></ref><ref id="B7"><mixed-citation xmlns:xlink="http://www.w3.org/1999/xlink" xlink:type="simple">
          <person-group><name name-style="western"><surname>Logunov</surname><given-names>DV</given-names></name><name name-style="western"><surname>Marusik</surname><given-names>YM</given-names></name><name name-style="western"><surname>Rakov</surname><given-names>SY</given-names></name></person-group> (<year>1999</year>) <article-title>A review of the genus <italic><tp:taxon-name><tp:taxon-name-part taxon-name-part-type="genus">Pellenes</tp:taxon-name-part></tp:taxon-name></italic> in the fauna of Central Asia and the Caucasus (<tp:taxon-name><tp:taxon-name-part taxon-name-part-type="order">Araneae</tp:taxon-name-part></tp:taxon-name>, <tp:taxon-name><tp:taxon-name-part taxon-name-part-type="family">Salticidae</tp:taxon-name-part></tp:taxon-name>).</article-title> <source>Journal of Natural History</source> <volume>33</volume>: <fpage>89</fpage>–<lpage>148</lpage>. <ext-link xlink:type="simple" ext-link-type="doi" xlink:href="10.1080/002229399300489">https://doi.org/10.1080/002229399300489</ext-link></mixed-citation></ref></ref-list></tp:taxon-treatment>
