# Supplementary material for: New species of Habronattus and Pellenes jumping spiders (Araneae, Salticidae, Harmochirina)
Source: Zookeys. 2017 Jan 17;(646):45–72. doi: 10.3897/zookeys.646.10787 (PMC5299439; doi:10.3897/zookeys.646.10787)
Supplement: XML Treatment for Pellenes (Pellenattus) peninsularis [file zookeys.646.10787-treatment10.xml]

<!DOCTYPE tp:taxon-treatment
  PUBLIC "-//TaxonX//DTD Taxonomic Treatment Publishing DTD v0 20100105//EN" "tax-treatment-NSO.dtd">
<tp:taxon-treatment xmlns:tp="http://www.plazi.org/taxpub"><tp:treatment-meta><kwd-group><label>Taxon classification</label><kwd><named-content content-type="kingdom">Animalia</named-content></kwd><kwd><named-content content-type="order">Araneae</named-content></kwd><kwd><named-content content-type="family">Salticidae</named-content></kwd></kwd-group><mixed-citation publication-type="journal"><person-group><name><surname>Maddison</surname><given-names>Wayne P.</given-names></name></person-group><article-title>New species of <italic><tp:taxon-name><tp:taxon-name-part taxon-name-part-type="genus">Habronattus</tp:taxon-name-part></tp:taxon-name></italic> and <italic><tp:taxon-name><tp:taxon-name-part taxon-name-part-type="genus">Pellenes</tp:taxon-name-part></tp:taxon-name></italic> jumping spiders (<tp:taxon-name><tp:taxon-name-part taxon-name-part-type="order">Araneae</tp:taxon-name-part></tp:taxon-name>, <tp:taxon-name><tp:taxon-name-part taxon-name-part-type="family">Salticidae</tp:taxon-name-part></tp:taxon-name>, <tp:taxon-name><tp:taxon-name-part taxon-name-part-type="subtribe">Harmochirina</tp:taxon-name-part></tp:taxon-name>)</article-title><source>Zookeys</source><day>17</day><month>1</month><year>2017</year><volume>2017</volume><issue>646</issue><fpage>45</fpage><lpage>72</lpage><pub-id pub-id-type="doi">10.3897/zookeys.646.10787</pub-id></mixed-citation></tp:treatment-meta><tp:nomenclature><tp:taxon-name>
            <tp:taxon-name-part taxon-name-part-type="genus">Pellenes</tp:taxon-name-part> (<tp:taxon-name-part taxon-name-part-type="subgenus">Pellenattus</tp:taxon-name-part>) <tp:taxon-name-part taxon-name-part-type="species">peninsularis</tp:taxon-name-part></tp:taxon-name><tp:taxon-authority>(Emerton)</tp:taxon-authority><xref ref-type="fig" rid="F9">Figs 72–81</xref><xref ref-type="fig" rid="F10">, 82</xref><!--PageBreak--><tp:nomenclature-citation-list><tp:nomenclature-citation><tp:taxon-name>
                <tp:taxon-name-part taxon-name-part-type="genus">Pellenes</tp:taxon-name-part> <tp:taxon-name-part taxon-name-part-type="species">peninsularis</tp:taxon-name-part></tp:taxon-name><comment>Emerton, 1925: p 68, fig. 6 (Dm) (male holotype in <named-content xmlns:xlink="http://www.w3.org/1999/xlink" xlink:type="simple" content-type="institution" xlink:href="http://grbio.org/institution/museum-comparative-zoology" id="NCID0EFEBI">Museum of Comparative Zoology</named-content>, Harvard, examined, Fig. <xref ref-type="fig" rid="F9">72</xref>)</comment></tp:nomenclature-citation><tp:nomenclature-citation><tp:taxon-name>
                <tp:taxon-name-part taxon-name-part-type="genus">Pellenes</tp:taxon-name-part> <tp:taxon-name-part taxon-name-part-type="species">wrighti</tp:taxon-name-part></tp:taxon-name><comment>Lowrie &amp; Gertsch, 1955: p. 23, fig. 19, 20, 27 (Dmf), <bold>syn. n.</bold>. (male holotype in <named-content xmlns:xlink="http://www.w3.org/1999/xlink" xlink:type="simple" content-type="institution" xlink:href="http://grbio.org/institution/american-museum-natural-history" id="NCID0EAFBI">American Museum of Natural History</named-content>, examined, Figs <xref ref-type="fig" rid="F9">73–74</xref>)</comment></tp:nomenclature-citation></tp:nomenclature-citation-list></tp:nomenclature><tp:treatment-sec sec-type="notes" id="SECID0ETFBI"><title>Notes.</title><p>The vial of <italic><tp:taxon-name><tp:taxon-name-part taxon-name-part-type="genus">Pellenes</tp:taxon-name-part> <tp:taxon-name-part taxon-name-part-type="species">wrighti</tp:taxon-name-part></tp:taxon-name></italic>’s holotype includes the labels “<tp:taxon-name><tp:taxon-name-part taxon-name-part-type="genus">Pellenes</tp:taxon-name-part> <tp:taxon-name-part taxon-name-part-type="species">wrighti</tp:taxon-name-part></tp:taxon-name> Lowrie &amp; Gertsch ♂ holotype”, “<tp:taxon-name><tp:taxon-name-part taxon-name-part-type="genus">Pellenes</tp:taxon-name-part> <tp:taxon-name-part taxon-name-part-type="species">peninsularis</tp:taxon-name-part></tp:taxon-name> ♂, Ill., Kankakee Col, Pembroke TWP. SEC, Sept 8 1936, Coll. &amp; Det. D.C. Lowrie”, and “Pellens [sic.] sp. nov. ♂ ♀ ♀ from Ind. Porter Co., Tremont. 8 June 1929”. The second (contradictory) locality label matches that expected for the female allotype of <italic><tp:taxon-name><tp:taxon-name-part taxon-name-part-type="genus">Pellenes</tp:taxon-name-part> <tp:taxon-name-part taxon-name-part-type="species">wrighti</tp:taxon-name-part></tp:taxon-name></italic>, and may have been inserted or retained in error.</p><p>
            <xref ref-type="bibr" rid="B8">Lowrie and Gertsch (1955)</xref> compared <italic><tp:taxon-name><tp:taxon-name-part taxon-name-part-type="genus">Pellenes</tp:taxon-name-part> <tp:taxon-name-part taxon-name-part-type="species">wrighti</tp:taxon-name-part></tp:taxon-name></italic> to <italic><tp:taxon-name><tp:taxon-name-part taxon-name-part-type="genus">Pellenes</tp:taxon-name-part> <tp:taxon-name-part taxon-name-part-type="species">apacheus</tp:taxon-name-part></tp:taxon-name></italic> but made no comment about its differences from <italic><tp:taxon-name><tp:taxon-name-part taxon-name-part-type="genus">Pellenes</tp:taxon-name-part> <tp:taxon-name-part taxon-name-part-type="species">peninsularis</tp:taxon-name-part></tp:taxon-name></italic>, despite the <italic><tp:taxon-name><tp:taxon-name-part taxon-name-part-type="genus">Pellenes</tp:taxon-name-part> <tp:taxon-name-part taxon-name-part-type="species">wrighti</tp:taxon-name-part></tp:taxon-name></italic> holotype having been originally identified as <italic><tp:taxon-name><tp:taxon-name-part taxon-name-part-type="genus">Pellenes</tp:taxon-name-part> <tp:taxon-name-part taxon-name-part-type="species">peninsularis</tp:taxon-name-part></tp:taxon-name></italic>. The holotypes of <italic><tp:taxon-name><tp:taxon-name-part taxon-name-part-type="genus">Pellenes</tp:taxon-name-part> <tp:taxon-name-part taxon-name-part-type="species">peninsularis</tp:taxon-name-part></tp:taxon-name></italic> and <italic><tp:taxon-name><tp:taxon-name-part taxon-name-part-type="genus">Pellenes</tp:taxon-name-part> <tp:taxon-name-part taxon-name-part-type="species">wrighti</tp:taxon-name-part></tp:taxon-name></italic> and other specimens from throughout the range bear no known features that would justify distinguishing two species. The bodies of specimens from Ontario and Nova Scotia are primarily black; those from the prairies of Minnesota, Montana and South Dakota are dusted with tan to orange scales, corresponding to their different substrates (dark rock outcrops in the eastern Canadian populations; prairies further west). There may be a small genitalic difference, in the size of the dorsal lobe of the cymbium, which appears to be larger in eastern than western populations (Figs <xref ref-type="fig" rid="F9">76</xref>, <xref ref-type="fig" rid="F9">78</xref> versus Fig. <xref ref-type="fig" rid="F9">74</xref>). However, any difference would be slight, within the usual variability of a single species, and there is no indication of an abrupt transition in form in specimens arrayed from Nova Scotia through Montana. Otherwise, the male palp is consistent <!--PageBreak-->from west to east, with the <abbrev xmlns:xlink="http://www.w3.org/1999/xlink" xlink:title="terminal apophysis" id="ABBRID0EZJBI" xlink:type="simple">TmA</abbrev> a small rounded flange pendant from the tip of the embolus (Figs <xref ref-type="fig" rid="F9">72</xref>, <xref ref-type="fig" rid="F9">73</xref>, <xref ref-type="fig" rid="F9">75</xref>, <xref ref-type="fig" rid="F9">77</xref>), the tibial apophysis leaning dorsally, and the cymbium with a prominent dorsal proximal lobe (Figs <xref ref-type="fig" rid="F9">74</xref>, <xref ref-type="fig" rid="F9">76</xref>, <xref ref-type="fig" rid="F9">78</xref>). It is possible that <italic><tp:taxon-name><tp:taxon-name-part taxon-name-part-type="genus">Pellenes</tp:taxon-name-part> <tp:taxon-name-part taxon-name-part-type="species">apacheus</tp:taxon-name-part></tp:taxon-name></italic> is also conspecific, extending the trend to an even smaller cymbial lobe toward the southwest, but confirmation would require further study.</p></tp:treatment-sec><tp:treatment-sec sec-type="material" id="SECID0EDLBI"><title>Additional material examined.</title><p>21♂♂ 19♀♀ in <named-content xmlns:xlink="http://www.w3.org/1999/xlink" content-type="dwc:institutional_code" xlink:type="simple">UBC</named-content>-SEM: Canada: Nova Scotia: Pictou Co., Barneys River at route 104, <named-content xmlns:xlink="http://www.w3.org/1999/xlink" content-type="dwc:verbatimCoordinates" xlink:type="simple"><named-content content-type="geo-json" specific-use="{&#34;type&#34;:&#34;Point&#34;,&#34;coordinates&#34;:[-62.227100,45.586170]}" id="NCID0EYLBI" xlink:type="simple">45.58617° N 62.22710° W</named-content></named-content>, 22 June 2002, L.J. Maddison, D.R. Maddison, A.E. Arnold, DRM02.103 (1♂ 3♀♀). Ontario: Muskoka District, Dwight, <named-content xmlns:xlink="http://www.w3.org/1999/xlink" content-type="dwc:verbatimCoordinates" xlink:type="simple"><named-content content-type="geo-json" specific-use="{&#34;type&#34;:&#34;Point&#34;,&#34;coordinates&#34;:[-79.030200,45.338400]}" id="NCID0EAMBI" xlink:type="simple">45.3384°N 79.0302°W</named-content></named-content>, 22 May 1976, W. Maddison WPM#76-133 (1♂). Ontario: Muskoka District, Dwight, <named-content xmlns:xlink="http://www.w3.org/1999/xlink" content-type="dwc:verbatimCoordinates" xlink:type="simple"><named-content content-type="geo-json" specific-use="{&#34;type&#34;:&#34;Point&#34;,&#34;coordinates&#34;:[-79.030200,45.338400]}" id="NCID0EIMBI" xlink:type="simple">45.3384°N 79.0302°W</named-content></named-content>, 17 May 1980, W. Maddison, WPM#80-020 (15♂♂ 12♀♀). Ontario: Kenora District, Percy Lake, few mi E of Hawk Lake on HWY 17, 29 May 1977, W. &amp; D. Maddison, WPM#77-122 (1♂ 1♀). U.S.A.: Minnesota: Anoka Co., Cedar Creek Natural History Area, Rg 23 W Twp 34 N Sect 34-35, 16 May 1977, D. &amp; W. Maddison, WPM#77-025 (1♂ 2♀). North Dakota: Stark Co., S of Belfield, 74 km N of Bowman along HWY 85, 31 May 1982, D. Maddison, WPM#82-164 (1♂). South Dakota: <!--PageBreak-->Pennington Co., 12 mi W of Interior on HWY 44, 19 May 1977, W. Maddison, WPM#77-051 (1♂ 1♀).</p></tp:treatment-sec><tp:treatment-sec sec-type="natural history" id="SECID0EPMBI"><title>Natural history.</title><p>This species occurs on rock outcrops in Nova Scotia and on the Canadian Shield of Ontario. Further west it occurs among grasses on the ground of prairies.</p></tp:treatment-sec><tp:treatment-sec><!--Section generated to contain objects referenced in tp:taxon-treatment.--><fig id="F9" position="float" orientation="portrait"><label>Figures 72–81.</label><caption><p>
          <italic><tp:taxon-name><tp:taxon-name-part taxon-name-part-type="genus">Pellenes</tp:taxon-name-part> <tp:taxon-name-part taxon-name-part-type="species">peninsularis</tp:taxon-name-part></tp:taxon-name></italic>. <bold>72</bold> Bulb of left palp, holotype of <italic><tp:taxon-name><tp:taxon-name-part taxon-name-part-type="genus">Pellenes</tp:taxon-name-part> <tp:taxon-name-part taxon-name-part-type="species">peninsularis</tp:taxon-name-part></tp:taxon-name></italic> Emerton, 1925 <bold>73–74</bold> Left palp, holotype of <italic><tp:taxon-name><tp:taxon-name-part taxon-name-part-type="genus">Pellenes</tp:taxon-name-part> <tp:taxon-name-part taxon-name-part-type="species">wrighti</tp:taxon-name-part></tp:taxon-name></italic> Lowrie &amp; Gertsch, 1955 <bold>75–76</bold> Left palp, male from Nova Scotia (DRM02.103) <bold>77–78</bold> Left palp, male from east-central Ontario (WPM#76-133) <bold>79</bold> Male from east-central Ontario (WPM#76-133) <bold>80</bold> Epigynum, ventral view, female from Nova Scotia (DRM02.103) <bold>81</bold> Epigynum, cleared, dorsal view, same female. DRM and WPM collecting codes are those indicated in specimen records.</p></caption><graphic xmlns:xlink="http://www.w3.org/1999/xlink" xlink:href="zookeys-646-045-g009.jpg" position="float" orientation="portrait" xlink:type="simple" id="oo_118478.jpg"/></fig><fig id="F10" position="float" orientation="portrait"><label>Figures 82–85.</label><caption><p>Female <tp:taxon-name><tp:taxon-name-part taxon-name-part-type="genus">Pellenes</tp:taxon-name-part> (<tp:taxon-name-part taxon-name-part-type="subgenus">Pellenattus</tp:taxon-name-part>)</tp:taxon-name> species. <bold>82</bold> <italic><tp:taxon-name><tp:taxon-name-part taxon-name-part-type="genus">Pellenes</tp:taxon-name-part> <tp:taxon-name-part taxon-name-part-type="species">peninsularis</tp:taxon-name-part></tp:taxon-name></italic> from Ontario: Muskoka District: Dwight <bold>83</bold> <italic><tp:taxon-name><tp:taxon-name-part taxon-name-part-type="genus">Pellenes</tp:taxon-name-part> <tp:taxon-name-part taxon-name-part-type="species">apacheus</tp:taxon-name-part></tp:taxon-name></italic> from Arizona: Apache Co.: Mt. Baldy Wilderness, <named-content xmlns:xlink="http://www.w3.org/1999/xlink" content-type="dwc:verbatimCoordinates" xlink:type="simple"><named-content content-type="geo-json" specific-use="{&#34;type&#34;:&#34;Point&#34;,&#34;coordinates&#34;:[-109.630000,33.920000]}" id="NCID0EXWAI" xlink:type="simple">33.92°N 109.63°W</named-content></named-content> <bold>84</bold> <italic><tp:taxon-name><tp:taxon-name-part taxon-name-part-type="genus">Pellenes</tp:taxon-name-part> <tp:taxon-name-part taxon-name-part-type="species">limatus</tp:taxon-name-part></tp:taxon-name></italic> Arizona: Pinal Co.: Three Buttes, 8.9 mi N of Oracle Junction along highway 79 <bold>85</bold> <italic><tp:taxon-name><tp:taxon-name-part taxon-name-part-type="genus">Pellenes</tp:taxon-name-part> <tp:taxon-name-part taxon-name-part-type="species">longimanus</tp:taxon-name-part></tp:taxon-name></italic> from Texas: Hidalgo Co.: Bentsen-Rio Grande Valley State Park <named-content xmlns:xlink="http://www.w3.org/1999/xlink" content-type="dwc:verbatimCoordinates" xlink:type="simple"><named-content content-type="geo-json" specific-use="{&#34;type&#34;:&#34;Point&#34;,&#34;coordinates&#34;:[-98.391000,26.178000]}" id="NCID0EXXAI" xlink:type="simple">26.178°N 98.391°W</named-content></named-content>. Figs 82–85 are copyright © 2015 W. P. Maddison, released under a Creative Commons Attribution (CC-BY) 3.0 license.</p></caption><graphic xmlns:xlink="http://www.w3.org/1999/xlink" xlink:href="zookeys-646-045-g010.jpg" position="float" orientation="portrait" xlink:type="simple" id="oo_118479.jpg"/></fig></tp:treatment-sec><ref-list><ref id="B8"><mixed-citation xmlns:xlink="http://www.w3.org/1999/xlink" xlink:type="simple">
          <person-group><name name-style="western"><surname>Lowrie</surname><given-names>DC</given-names></name><name name-style="western"><surname>Gertsch</surname><given-names>WJ</given-names></name></person-group> (<year>1955</year>) <article-title>A list of the spiders of the Grand Teton Park area, with descriptions of some new North American spiders.</article-title> <source>American Museum Novitates</source> <volume>1736</volume>: <fpage>1</fpage>–<lpage>29</lpage>.</mixed-citation></ref></ref-list></tp:taxon-treatment>
