# Supplementary material for: New species of Habronattus and Pellenes jumping spiders (Araneae, Salticidae, Harmochirina)
Source: Zookeys. 2017 Jan 17;(646):45–72. doi: 10.3897/zookeys.646.10787 (PMC5299439; doi:10.3897/zookeys.646.10787)
Supplement: XML Treatment for Pellenes (Pellenattus) canadensis [file zookeys.646.10787-treatment11.xml]

<!DOCTYPE tp:taxon-treatment
  PUBLIC "-//TaxonX//DTD Taxonomic Treatment Publishing DTD v0 20100105//EN" "tax-treatment-NSO.dtd">
<tp:taxon-treatment xmlns:tp="http://www.plazi.org/taxpub"><tp:treatment-meta><kwd-group><label>Taxon classification</label><kwd><named-content content-type="kingdom">Animalia</named-content></kwd><kwd><named-content content-type="order">Araneae</named-content></kwd><kwd><named-content content-type="family">Salticidae</named-content></kwd></kwd-group><mixed-citation publication-type="journal"><person-group><name><surname>Maddison</surname><given-names>Wayne P.</given-names></name></person-group><article-title>New species of <italic><tp:taxon-name><tp:taxon-name-part taxon-name-part-type="genus">Habronattus</tp:taxon-name-part></tp:taxon-name></italic> and <italic><tp:taxon-name><tp:taxon-name-part taxon-name-part-type="genus">Pellenes</tp:taxon-name-part></tp:taxon-name></italic> jumping spiders (<tp:taxon-name><tp:taxon-name-part taxon-name-part-type="order">Araneae</tp:taxon-name-part></tp:taxon-name>, <tp:taxon-name><tp:taxon-name-part taxon-name-part-type="family">Salticidae</tp:taxon-name-part></tp:taxon-name>, <tp:taxon-name><tp:taxon-name-part taxon-name-part-type="subtribe">Harmochirina</tp:taxon-name-part></tp:taxon-name>)</article-title><source>Zookeys</source><day>17</day><month>1</month><year>2017</year><volume>2017</volume><issue>646</issue><fpage>45</fpage><lpage>72</lpage><pub-id pub-id-type="doi">10.3897/zookeys.646.10787</pub-id></mixed-citation></tp:treatment-meta><tp:nomenclature><tp:taxon-name>
            <tp:taxon-name-part taxon-name-part-type="genus">Pellenes</tp:taxon-name-part> (<tp:taxon-name-part taxon-name-part-type="subgenus">Pellenattus</tp:taxon-name-part>) <tp:taxon-name-part taxon-name-part-type="species">canadensis</tp:taxon-name-part><object-id xmlns:xlink="http://www.w3.org/1999/xlink" content-type="zoobank" xlink:type="simple">http://zoobank.org/1F25FF98-0859-41E1-A72F-F56771B28AD3</object-id></tp:taxon-name><tp:taxon-status xmlns:xlink="http://www.w3.org/1999/xlink" xlink:type="simple">sp. n.</tp:taxon-status><xref ref-type="fig" rid="F11">Figs 86–94</xref></tp:nomenclature><tp:treatment-sec sec-type="Holotype" id="SECID0EBOBI"><title>Holotype.</title><p>Male (Figs <xref ref-type="fig" rid="F11">86</xref>, <xref ref-type="fig" rid="F11">87</xref>) in <named-content xmlns:xlink="http://www.w3.org/1999/xlink" content-type="dwc:institutional_code" xlink:type="simple">UBC</named-content>-SEM, with data: Canada: British Columbia: Mt. Baldy. <named-content xmlns:xlink="http://www.w3.org/1999/xlink" content-type="dwc:verbatimCoordinates" xlink:type="simple"><named-content content-type="geo-json" specific-use="{&#34;type&#34;:&#34;Point&#34;,&#34;coordinates&#34;:[-119.156000,49.099000]}" id="NCID0E5OBI" xlink:type="simple">49.099°N 119.156°W</named-content></named-content>, 1180 m elev. 17 May 2013 W.Maddison &amp; H. Proctor WPM#13-014.</p></tp:treatment-sec><tp:treatment-sec sec-type="Paratypes" id="SECID0EDPBI"><title>Paratypes</title><p>(3♂♂ 2♀♀). Same data as holotype (1♂ specimen NA13-6071 and 1♀ specimen NA13-6083 in <named-content xmlns:xlink="http://www.w3.org/1999/xlink" content-type="dwc:institutional_code" xlink:type="simple">UBC</named-content>-SEM). Canada: British Columbia: W of Midway, along HWY 3, 3.0 km E of crossing of Kettle River with HWY 3, ca. <named-content xmlns:xlink="http://www.w3.org/1999/xlink" content-type="dwc:verbatimCoordinates" xlink:type="simple"><named-content content-type="geo-json" specific-use="{&#34;type&#34;:&#34;Point&#34;,&#34;coordinates&#34;:[-118.830000,49.000000]}" id="NCID0EYPBI" xlink:type="simple">49.0°N 118.83°W</named-content></named-content>, 2 May 1982, W. &amp; D. Maddison, WPM#82-019 (1♂1♀ in <named-content xmlns:xlink="http://www.w3.org/1999/xlink" content-type="dwc:institutional_code" xlink:type="simple">CNC</named-content>, 1♂ in <named-content xmlns:xlink="http://www.w3.org/1999/xlink" content-type="dwc:institutional_code" xlink:type="simple">AMNH</named-content>).</p></tp:treatment-sec><tp:treatment-sec sec-type="etymology" id="SECID0EMQBI"><title>Etymology.</title><p>Named for the country of the type locality, in honour of the 150th anniversary of Canada’s confederation.</p></tp:treatment-sec><tp:treatment-sec sec-type="diagnosis" id="SECID0ERQBI"><title>Diagnosis.</title><p>A typical member of <italic><tp:taxon-name><tp:taxon-name-part taxon-name-part-type="genus">Pellenattus</tp:taxon-name-part></tp:taxon-name></italic> with striped markings, more contrasting in males than females. <italic><tp:taxon-name><tp:taxon-name-part taxon-name-part-type="genus">Pellenes</tp:taxon-name-part> <tp:taxon-name-part taxon-name-part-type="species">canadensis</tp:taxon-name-part></tp:taxon-name></italic> can be distinguished by the <abbrev xmlns:xlink="http://www.w3.org/1999/xlink" xlink:title="terminal apophysis" id="ABBRID0EIRBI" xlink:type="simple">TmA</abbrev> being only slightly smaller than the embolus, diverging from the embolus initially, then curving distally to touch the tip of the embolus. <italic><tp:taxon-name><tp:taxon-name-part taxon-name-part-type="genus">Pellenes</tp:taxon-name-part> <tp:taxon-name-part taxon-name-part-type="species">levii</tp:taxon-name-part></tp:taxon-name></italic> has a similar palp, but its <abbrev xmlns:xlink="http://www.w3.org/1999/xlink" xlink:title="terminal apophysis" id="ABBRID0EWRBI" xlink:type="simple">TmA</abbrev> is shorter and considerably narrower, only 1/4 to 1/3 the width of the embolus, and also is pressed against the embolus its entire length (<xref ref-type="bibr" rid="B8">Lowrie and Gertsch 1955</xref>, figure 17; holotype in <named-content xmlns:xlink="http://www.w3.org/1999/xlink" content-type="dwc:institutional_code" xlink:type="simple">AMNH</named-content> examined).</p></tp:treatment-sec><tp:treatment-sec sec-type="description" id="SECID0EJSBI"><title>Description.</title><p>
            <italic>Male</italic> (focal specimen: holotype). Carapace length 2.0; abdomen length 2.1. Structure of body typical for <italic><tp:taxon-name><tp:taxon-name-part taxon-name-part-type="genus">Pellenattus</tp:taxon-name-part></tp:taxon-name></italic>. Embolus a short pointed blade, accompanied by a <abbrev xmlns:xlink="http://www.w3.org/1999/xlink" xlink:title="terminal apophysis" id="ABBRID0EYSBI" xlink:type="simple">TmA</abbrev> of almost the same size, which opposes the embolus like a thumb against a forefinger (Fig. <xref ref-type="fig" rid="F11">86</xref>). The <abbrev xmlns:xlink="http://www.w3.org/1999/xlink" xlink:title="retrolateral tibial apophysis" id="ABBRID0EATBI" xlink:type="simple">RTA</abbrev> is broad but pointed (Fig. <xref ref-type="fig" rid="F11">87</xref>). The cymbial lobe is small but distinct, projecting toward the retrolateral (e.g., visible behind the <abbrev xmlns:xlink="http://www.w3.org/1999/xlink" xlink:title="retrolateral tibial apophysis" id="ABBRID0EITBI" xlink:type="simple">RTA</abbrev> in Fig. <xref ref-type="fig" rid="F11">86</xref>). Colour: Black except for paler femur, patella and tibia of palp, and coxae and trochanters of legs. Body with longitudinal stripes of white scales (Figs <xref ref-type="fig" rid="F11">90–91</xref>).</p><p>
            <italic>Female</italic> (focal specimen: paratype, specimen NA13-6083, Figs <xref ref-type="fig" rid="F11">88</xref>, <xref ref-type="fig" rid="F11">89</xref>, <xref ref-type="fig" rid="F11">93</xref>, <xref ref-type="fig" rid="F11">94</xref>). Carapace length 2.4; abdomen length 2.7. Structure of body typical for <italic><tp:taxon-name><tp:taxon-name-part taxon-name-part-type="genus">Pellenattus</tp:taxon-name-part></tp:taxon-name></italic>. Central pocket not on a raised sclerotized mound (it is in <italic><tp:taxon-name><tp:taxon-name-part taxon-name-part-type="genus">Pellenes</tp:taxon-name-part> <tp:taxon-name-part taxon-name-part-type="species">peninsularis</tp:taxon-name-part></tp:taxon-name></italic>). Openings posterior to central pocket (Fig. <xref ref-type="fig" rid="F11">86</xref>), as in <italic><tp:taxon-name><tp:taxon-name-part taxon-name-part-type="genus">Pellenes</tp:taxon-name-part> <tp:taxon-name-part taxon-name-part-type="species">levii</tp:taxon-name-part></tp:taxon-name></italic> (<xref ref-type="bibr" rid="B8">Lowrie and Gertsch 1955</xref>, figure 29). Colour paler than male, with more distinct chevrons on the abdomen. Clypeus white except black patches below <abbrev xmlns:xlink="http://www.w3.org/1999/xlink" xlink:title="anterior median eyes" id="ABBRID0ELVBI" xlink:type="simple">AME</abbrev> (Fig. <xref ref-type="fig" rid="F11">93</xref>).</p><!--PageBreak--></tp:treatment-sec><tp:treatment-sec sec-type="material" id="SECID0EUVBI"><title>Additional material examined.</title><p>U.S.A: Montana: Glacier Co., 1.3 mi SE of intersection of HWY U.S. 89, Cutbank River &amp; HWY 445, 24 May 1977, D., W., L., &amp; R. Maddison, WPM#77-099 (12 ♂♂ 7♀♀ 4 juveniles in <named-content xmlns:xlink="http://www.w3.org/1999/xlink" content-type="dwc:institutional_code" xlink:type="simple">UBC</named-content>-SEM).</p></tp:treatment-sec><tp:treatment-sec sec-type="natural history" id="SECID0EGWBI"><title>Natural history.</title><p>Collected at fairly high elevation on open ground with scattered small rocks, sticks and sparse vegetation (Fig. <xref ref-type="fig" rid="F12">98</xref>).</p><fig id="F12" position="float" orientation="portrait"><label>Figures 95–101.</label><caption><p>Habitats of new <italic><tp:taxon-name><tp:taxon-name-part taxon-name-part-type="genus">Habronattus</tp:taxon-name-part></tp:taxon-name></italic> and <italic><tp:taxon-name><tp:taxon-name-part taxon-name-part-type="genus">Pellenes</tp:taxon-name-part></tp:taxon-name></italic> species. <bold>95–97</bold> Negative estuaries near Puerto Peñasco, Sonora <bold>95, 96</bold> Habitat of <italic><tp:taxon-name><tp:taxon-name-part taxon-name-part-type="genus">Habronattus</tp:taxon-name-part> <tp:taxon-name-part taxon-name-part-type="species">aestus</tp:taxon-name-part></tp:taxon-name></italic>, type locality, Estero Cerro Prieto <bold>97</bold> Habitat of <italic><tp:taxon-name><tp:taxon-name-part taxon-name-part-type="genus">Habronattus</tp:taxon-name-part> <tp:taxon-name-part taxon-name-part-type="species">empyrus</tp:taxon-name-part></tp:taxon-name></italic>, type locality, Estero Morúa <bold>98</bold> Habitat of <italic><tp:taxon-name><tp:taxon-name-part taxon-name-part-type="genus">Pellenes</tp:taxon-name-part> <tp:taxon-name-part taxon-name-part-type="species">canadensis</tp:taxon-name-part></tp:taxon-name></italic>, type locality, Mt. Baldy, British Columbia <bold>99–101</bold> Tropical deciduous forest of Chamela, Jalisco at type locality for both <italic><tp:taxon-name><tp:taxon-name-part taxon-name-part-type="genus">Habronattus</tp:taxon-name-part> <tp:taxon-name-part taxon-name-part-type="species">roberti</tp:taxon-name-part></tp:taxon-name></italic> and <italic><tp:taxon-name><tp:taxon-name-part taxon-name-part-type="genus">Habronattus</tp:taxon-name-part> <tp:taxon-name-part taxon-name-part-type="species">chamela</tp:taxon-name-part></tp:taxon-name></italic> <bold>99</bold> Habitat of <italic><tp:taxon-name><tp:taxon-name-part taxon-name-part-type="genus">Habronattus</tp:taxon-name-part> <tp:taxon-name-part taxon-name-part-type="species">chamela</tp:taxon-name-part></tp:taxon-name></italic>, type locality <bold>100</bold> Habitat of <italic><tp:taxon-name><tp:taxon-name-part taxon-name-part-type="genus">Habronattus</tp:taxon-name-part> <tp:taxon-name-part taxon-name-part-type="species">roberti</tp:taxon-name-part></tp:taxon-name></italic>, type locality.</p></caption><graphic xmlns:xlink="http://www.w3.org/1999/xlink" xlink:href="zookeys-646-045-g012.jpg" position="float" orientation="portrait" xlink:type="simple" id="oo_118481.jpg"/></fig><fig id="F13" position="float" orientation="portrait"><label>Figures 102–103.</label><caption><p>Habitat of <italic><tp:taxon-name><tp:taxon-name-part taxon-name-part-type="genus">Habronattus</tp:taxon-name-part> <tp:taxon-name-part taxon-name-part-type="species">luminosus</tp:taxon-name-part></tp:taxon-name></italic>, Arizona, Amateur Astronomy Vista, <named-content xmlns:xlink="http://www.w3.org/1999/xlink" content-type="dwc:verbatimCoordinates" xlink:type="simple"><named-content content-type="geo-json" specific-use="{&#34;type&#34;:&#34;Point&#34;,&#34;coordinates&#34;:[-110.929000,31.676000]}" id="NCID0EU1BI" xlink:type="simple">31.676°N 110.929°W</named-content></named-content>.</p></caption><graphic xmlns:xlink="http://www.w3.org/1999/xlink" xlink:href="zookeys-646-045-g013.jpg" position="float" orientation="portrait" xlink:type="simple" id="oo_118482.jpg"/></fig><!--PageBreak--><!--PageBreak--></tp:treatment-sec><tp:treatment-sec><!--Section generated to contain objects referenced in tp:taxon-treatment.--><fig id="F11" position="float" orientation="portrait"><label>Figures 86–94.</label><caption><p>
          <italic><tp:taxon-name><tp:taxon-name-part taxon-name-part-type="genus">Pellenes</tp:taxon-name-part> <tp:taxon-name-part taxon-name-part-type="species">canadensis</tp:taxon-name-part></tp:taxon-name></italic> sp. n. <bold>86</bold> Left male palp, ventral view (holotype male) <bold>87</bold> Same, retrolateral view of palp tibia <bold>88</bold> Epigynum, ventral view (paratype female NA13-6083) <bold>89</bold> Epigynum, cleared, dorsal view (same female) <bold>90–92</bold> Male paratype NA13-6071 <bold>93–94</bold> Female paratype NA13-6083 All specimens are from the type locality. Figs 90–94 are copyright © 2015 W. P. Maddison, released under a Creative Commons Attribution (CC-BY) 3.0 license.</p></caption><graphic xmlns:xlink="http://www.w3.org/1999/xlink" xlink:href="zookeys-646-045-g011.jpg" position="float" orientation="portrait" xlink:type="simple" id="oo_118480.jpg"/></fig></tp:treatment-sec><ref-list><ref id="B8"><mixed-citation xmlns:xlink="http://www.w3.org/1999/xlink" xlink:type="simple">
          <person-group><name name-style="western"><surname>Lowrie</surname><given-names>DC</given-names></name><name name-style="western"><surname>Gertsch</surname><given-names>WJ</given-names></name></person-group> (<year>1955</year>) <article-title>A list of the spiders of the Grand Teton Park area, with descriptions of some new North American spiders.</article-title> <source>American Museum Novitates</source> <volume>1736</volume>: <fpage>1</fpage>–<lpage>29</lpage>.</mixed-citation></ref></ref-list></tp:taxon-treatment>
